# Supplementary material for: Blood DNA methylation markers are associated with diabetic kidney disease progression in type 1 diabetes
Source: Diabetologia. 2026 Jan 22;69(5):1317–36. doi: 10.1007/s00125-025-06661-7 (PMC13005839; doi:10.1007/s00125-025-06661-7)
Supplement: Supplementary file 2 — ESM Tables (XLSX 456 KB) [file 125_2025_6661_MOESM2_ESM.xlsx]

## Sheet: ESM Table 1 Competing risk
ESM Table 1: CpG sites associated with DKD progression: results from the competing risk and 10-year survival analyses
Analysis	Event	CG name	Closest gene(s)	n total	n events	Cox model (normal)		Cox model, competing risk		Cox model, 10-year-survival
						Cox HR [95%CI]	p value	Cox HR [95%CI]	p value	Cox HR [95%CI]	p value	n total	n events
early-stage DKD progression	eGFR < 60 ml/min per 1.73 m2	cg25013571	PLPBP and ADGRA2	403	49	3.347 [2.182,5.134]	3.09506e-08	3.066 [2.186,4.301]	8.78e-11	not calculated	na	na	na
early-stage DKD progression	eGFR < 60 ml/min per 1.73 m2	cg05831784	HAO1	403	49	0.416 [0.304,0.57]	4.82479e-08	0.414 [0.308,0.558]	6.35e-09	not calculated	na	na	na
early-stage DKD progression, eGFR-adjusted	eGFR < 60 ml/min per 1.73 m2	cg06334496	TMEM70	403	49	0.122 [0.058,0.26]	4.46703e-08	0.156 [0.074,0.329]	1.06e-06	not calculated	na	na	na
early-stage DKD progression, eGFR-adjusted	eGFR < 60 ml/min per 1.73 m2	cg01730944	CDKN1C	403	49	0.426 [0.312,0.582]	8.60387e-08	0.433 [0.320,0.588]	7.32e-08	not calculated	na	na	na
late-stage DKD progression	end-stage kidney disease	cg17944885	ZNF788P and ZNF625-ZNF20	372	205	2.206 [1.837,2.65]	2.62922e-17	2.125 [1.784,2.532]	3.21146e-17	2.437 [1.975,3.007]	9.90035e-17	321	154
late-stage DKD progression	end-stage kidney disease	cg12272104	DAZAP1	372	205	0.322 [0.233,0.443]	4.31424e-12	0.351 [0.264,0.466]	4.15e-13	0.272 [0.189,0.391]	2.06819e-12	321	154
late-stage DKD progression	end-stage kidney disease	cg10579797	SERF2	372	205	0.309 [0.206,0.464]	1.42844e-08	0.318 [0.210,0.482]	6.97e-08	0.283 [0.18,0.444]	4.0699e-08	321	154
late-stage DKD progression	end-stage kidney disease	cg14999724	RP11-872D17.8	372	205	0.293 [0.19,0.453]	3.00306e-08	0.263 [0.170,0.405]	1.48e-09	0.174 [0.101,0.302]	4.72669e-10	321	154
late-stage DKD progression	end-stage kidney disease	cg21871803	AHCYL2	372	205	0.376 [0.264,0.535]	5.41685e-08	0.367 [0.262,0.515]	6.13e-08	0.311 [0.204,0.473]	4.75866e-08	321	154
late-stage DKD progression	end-stage kidney disease	cg04166335	TAOK2	372	205	0.281 [0.178,0.444]	5.61708e-08	0.257 [0.162,0.408]	8.5e-09	0.204 [0.119,0.35]	8.19456e-09	321	154
late-stage DKD progression	end-stage kidney disease	cg03262246	CDKN2AIPNL	372	205	0.225 [0.131,0.388]	7.99683e-08	0.214 [0.133,0.344]	1.9e-10	0.135 [0.071,0.259]	1.51686e-09	321	154
Cox model, normal, early-stage DKD progression: Survival model in the early-stage DKD progression group (n=403, n=49 events) Variables: baseline age, sex, 6 white cell counts, PCs 1-3 and mean M from invariable sites. For CpGs cg06334496 and cg01730944, baseline eGFR was included in the model.
Cox model, normal, late-stage DKD progression: Survival model in the late DKD progression group (n=372, n=205 events) Variables: baseline age, sex, 6 white cell counts, PC1-3 and mean M from invariable sites.
Cox model, Fine and Grey, early-stage DKD progression: Fine and Grey competing risk analysis (n=403) with eGFR decline to < 60 ml/min per 1.73 m2 as an event (n=49) and death as and competing risk event (n=44 in the cohort). Model included same variables as the original Cox proportional hazards model for DKD progression. For CpGs cg06334496 and cg01730944, baseline eGFR was included in the model.
Cox model, Fine and Grey, late-stage DKD progression: Fine and Grey competing risk analysis in the late-stage DKD progression group (n=372) with end-stage kidney disease as an event (n=205) and death as and competing risk event (n=51). Model included same variables as the original Cox proportional hazards model for DKD progression to kidney failure
Cox model: 10-year survival: This model is similar to the normal model but the follow-up time was restricted to 10 years.
Green color indicates epigenome-wide significant (p < 9.42E-08) associations

## Sheet: ESM Table 2 EWAS results 
ESM Table 2: EWAS on DKD progression: all associations with a p-value <1.0×10-4
EWAS analysis	Baseline kidney phenotype	Event	n total	n events	CG name	Cox model: variables age, sex, 6 white blood cell counts, technical PCs 1-3, mean M from invariable sites			Cox model 2: variables age, sex, 6 white blood cell counts, technical PCs 1-3, mean M from invariable sites and baseline eGFR			Cox model 3: variables age, sex, 6 white blood cell counts, technical PCs 1-3, mean M from invariable sites and baseline eGFR and baseline cardiovasclar disease status		Limma in the sub-cohort: CpG methylation and log2-transformed baseline eGFR (model: log2(eGFR_CKD_EPI2021) ~ CpG_methylation(Mvalues) + age, sex, 6 white blood cell counts, technical PCs 1-3, mean M from invariable sites		Limma in the combined cohort (n=775 both early and DKD cohort members): CpG methylation and log2-transformed baseline eGFR (model: log2(eGFR_CKD_EPI2021) ~ CpG_methylation(M values) + age, sex, 6 white blood cell counts, technical PCs 1-3, mean M from invariable sites
						Cox HR [95%CI]	pvalue	qvalue	Cox HR [95%CI]	pvalue	qvalue	Cox HR [95%CI]	pvalue	Beta (LogFC) [95% CI]	pvalue	Beta (LogFC) [95% CI]	pvalue
early-stage DKD progression	normal AER, eGFR > 60 ml/min/1.73m2	eGFR < 60 ml/min per 1.73 m2	403	49	cg25013571	3.347 [2.182,5.134]	3.09506e-08	0.0183713	3.53 [2.249,5.539]	4.12334e-08	0.0170091	3.74 [2.377,5.884]	1.15e-08	-0.139 [-0.521,-1.159]	0.477303	-0.042 [-0.127,-0.292]	0.330213
early-stage DKD progression	normal AER, eGFR > 60 ml/min/1.73m2	eGFR < 60 ml/min per 1.73 m2	403	49	cg05831784	0.416 [0.304,0.57]	4.82479e-08	0.0183713	0.439 [0.318,0.605]	4.88319e-07	0.04008	0.477 [0.341,0.668]	1.56e-05	0.506 [0.183,0.865]	0.00225665	0.039 [-0.024,-0.008]	0.225518
early-stage DKD progression	normal AER, eGFR > 60 ml/min/1.73m2	eGFR < 60 ml/min per 1.73 m2	403	49	cg15750315	0.219 [0.125,0.383]	1.0502e-07	0.0266588	0.223 [0.128,0.389]	1.24875e-07	0.0205148	not calculated	not calculated	not calculated		not calculated
early-stage DKD progression	normal AER, eGFR > 60 ml/min/1.73m2	eGFR < 60 ml/min per 1.73 m2	403	49	cg04579966	0.208 [0.115,0.375]	1.84967e-07	0.0352149	0.207 [0.115,0.372]	1.34693e-07	0.0205148	not calculated	not calculated	not calculated		not calculated
early-stage DKD progression	normal AER, eGFR > 60 ml/min/1.73m2	eGFR < 60 ml/min per 1.73 m2	403	49	cg06334496	0.15 [0.073,0.308]	2.3141e-07	0.0352455	0.122 [0.058,0.26]	4.46703e-08	0.0170091	0.133 [0.062,0.285]	2.28e-07	-0.052 [-0.24,-0.522]	0.583833	0.012 [-0.029,-0.045]	0.564097
early-stage DKD progression	normal AER, eGFR > 60 ml/min/1.73m2	eGFR < 60 ml/min per 1.73 m2	403	49	cg27552039	0.315 [0.202,0.492]	3.77775e-07	0.0479484	0.34 [0.217,0.532]	2.44593e-06	0.0931335	not calculated	not calculated	not calculated	not calculated	not calculated	not calculated
early-stage DKD progression	normal AER, eGFR > 60 ml/min/1.73m2	eGFR < 60 ml/min per 1.73 m2	403	49	cg15968537	2.776 [1.847,4.174]	9.12439e-07	0.0908759	2.798 [1.817,4.307]	2.95665e-06	0.102102	not calculated	not calculated	not calculated	not calculated	not calculated	not calculated
early-stage DKD progression	normal AER, eGFR > 60 ml/min/1.73m2	eGFR < 60 ml/min per 1.73 m2	403	49	cg21990552	2.468 [1.719,3.543]	9.66393e-07	0.0908759	2.541 [1.767,3.656]	4.92614e-07	0.04008	not calculated	not calculated	not calculated	not calculated	not calculated	not calculated
early-stage DKD progression	normal AER, eGFR > 60 ml/min/1.73m2	eGFR < 60 ml/min per 1.73 m2	403	49	cg02773821	1.807 [1.425,2.292]	1.07399e-06	0.0908759	1.736 [1.372,2.196]	4.27829e-06	0.103692	not calculated	not calculated	not calculated	not calculated	not calculated	not calculated
early-stage DKD progression	normal AER, eGFR > 60 ml/min/1.73m2	eGFR < 60 ml/min per 1.73 m2	403	49	cg17114932	0.488 [0.365,0.652]	1.19654e-06	0.091121	0.48 [0.358,0.644]	9.42494e-07	0.0552112	not calculated	not calculated	not calculated	not calculated	not calculated	not calculated
early-stage DKD progression	normal AER, eGFR > 60 ml/min/1.73m2	eGFR < 60 ml/min per 1.73 m2	403	49	cg08238638	3.401 [2.067,5.593]	1.43177e-06	0.0991223	3.643 [2.211,6.003]	3.91475e-07	0.04008	not calculated	not calculated	not calculated	not calculated	not calculated	not calculated
early-stage DKD progression	normal AER, eGFR > 60 ml/min/1.73m2	eGFR < 60 ml/min per 1.73 m2	403	49	cg21307723	0.3 [0.183,0.491]	1.62114e-06	0.10288	0.293 [0.178,0.483]	1.51703e-06	0.0722049	not calculated	not calculated	not calculated	not calculated	not calculated	not calculated
early-stage DKD progression	normal AER, eGFR > 60 ml/min/1.73m2	eGFR < 60 ml/min per 1.73 m2	403	49	cg14118424	3.082 [1.942,4.893]	1.81141e-06	0.106112	3.348 [2.075,5.402]	7.45542e-07	0.0473132	not calculated	not calculated	not calculated	not calculated	not calculated	not calculated
early-stage DKD progression	normal AER, eGFR > 60 ml/min/1.73m2	eGFR < 60 ml/min per 1.73 m2	403	49	cg20595343	0.245 [0.137,0.439]	2.28511e-06	0.120982	0.219 [0.121,0.395]	4.88245e-07	0.04008	not calculated	not calculated	not calculated	not calculated	not calculated	not calculated
early-stage DKD progression	normal AER, eGFR > 60 ml/min/1.73m2	eGFR < 60 ml/min per 1.73 m2	403	49	cg01730944	0.486 [0.36,0.656]	2.38298e-06	0.120982	0.426 [0.312,0.582]	8.60387e-08	0.0205148	0.436 [0.320,0.595]	1.47e-07	-0.17 [-0.528,-1.205]	0.354282	-0.013 [-0.091,-0.191]	0.743047
early-stage DKD progression	normal AER, eGFR > 60 ml/min/1.73m2	eGFR < 60 ml/min per 1.73 m2	403	49	cg10873503	0.309 [0.189,0.505]	2.71905e-06	0.126917	0.275 [0.165,0.459]	7.42318e-07	0.0473132	not calculated	not calculated	not calculated	not calculated	not calculated	not calculated
early-stage DKD progression	normal AER, eGFR > 60 ml/min/1.73m2	eGFR < 60 ml/min per 1.73 m2	403	49	cg07602571	2.19 [1.577,3.04]	2.84597e-06	0.126917	2.422 [1.714,3.422]	5.26303e-07	0.04008	not calculated	not calculated	not calculated	not calculated	not calculated	not calculated
early-stage DKD progression	normal AER, eGFR > 60 ml/min/1.73m2	eGFR < 60 ml/min per 1.73 m2	403	49	cg02763604	3.015 [1.898,4.791]	2.99986e-06	0.126917	3.198 [1.976,5.174]	2.20515e-06	0.0931335	not calculated	not calculated	not calculated	not calculated	not calculated	not calculated
early-stage DKD progression	normal AER, eGFR > 60 ml/min/1.73m2	eGFR < 60 ml/min per 1.73 m2	403	49	cg10000843	0.39 [0.262,0.58]	3.2608e-06	0.130696	0.396 [0.267,0.588]	4.32291e-06	0.103692	not calculated	not calculated	not calculated	not calculated	not calculated	not calculated
early-stage DKD progression	normal AER, eGFR > 60 ml/min/1.73m2	eGFR < 60 ml/min per 1.73 m2	403	49	cg25397557	1.672 [1.344,2.081]	4.02261e-06	0.137256	1.651 [1.323,2.062]	9.51831e-06	0.124294	not calculated	not calculated	not calculated	not calculated	not calculated	not calculated
early-stage DKD progression	normal AER, eGFR > 60 ml/min/1.73m2	eGFR < 60 ml/min per 1.73 m2	403	49	cg02693498	0.556 [0.433,0.713]	4.06356e-06	0.137256	0.56 [0.436,0.72]	6.21931e-06	0.110349	not calculated	not calculated	not calculated	not calculated	not calculated	not calculated
early-stage DKD progression	normal AER, eGFR > 60 ml/min/1.73m2	eGFR < 60 ml/min per 1.73 m2	403	49	cg02599293	0.519 [0.393,0.686]	4.07599e-06	0.137256	0.496 [0.374,0.657]	1.10461e-06	0.0600862	not calculated	not calculated	not calculated	not calculated	not calculated	not calculated
early-stage DKD progression	normal AER, eGFR > 60 ml/min/1.73m2	eGFR < 60 ml/min per 1.73 m2	403	49	cg19197139	0.51 [0.383,0.679]	4.14542e-06	0.137256	0.507 [0.38,0.675]	3.35481e-06	0.102102	not calculated	not calculated	not calculated	not calculated	not calculated	not calculated
early-stage DKD progression	normal AER, eGFR > 60 ml/min/1.73m2	eGFR < 60 ml/min per 1.73 m2	403	49	cg14886078	0.617 [0.502,0.759]	4.64575e-06	0.142361	0.655 [0.531,0.807]	7.31338e-05	0.254662	not calculated	not calculated	not calculated	not calculated	not calculated	not calculated
early-stage DKD progression	normal AER, eGFR > 60 ml/min/1.73m2	eGFR < 60 ml/min per 1.73 m2	403	49	cg13760105	2.817 [1.808,4.388]	4.67347e-06	0.142361	2.769 [1.777,4.313]	6.7338e-06	0.110349	not calculated	not calculated	not calculated	not calculated	not calculated	not calculated
early-stage DKD progression	normal AER, eGFR > 60 ml/min/1.73m2	eGFR < 60 ml/min per 1.73 m2	403	49	cg21000021	0.098 [0.036,0.267]	5.4153e-06	0.150761	0.116 [0.042,0.32]	3.26146e-05	0.208541	not calculated	not calculated	not calculated	not calculated	not calculated	not calculated
early-stage DKD progression	normal AER, eGFR > 60 ml/min/1.73m2	eGFR < 60 ml/min per 1.73 m2	403	49	cg14125824	5.003 [2.5,10.012]	5.42406e-06	0.150761	5.26 [2.617,10.57]	3.1312e-06	0.102102	not calculated	not calculated	not calculated	not calculated	not calculated	not calculated
early-stage DKD progression	normal AER, eGFR > 60 ml/min/1.73m2	eGFR < 60 ml/min per 1.73 m2	403	49	cg12505443	0.539 [0.413,0.703]	5.54312e-06	0.150761	0.545 [0.418,0.711]	7.29099e-06	0.110349	not calculated	not calculated	not calculated	not calculated	not calculated	not calculated
early-stage DKD progression	normal AER, eGFR > 60 ml/min/1.73m2	eGFR < 60 ml/min per 1.73 m2	403	49	cg13077324	0.46 [0.329,0.644]	6.13533e-06	0.154613	0.456 [0.322,0.647]	1.04002e-05	0.12827	not calculated	not calculated	not calculated	not calculated	not calculated	not calculated
early-stage DKD progression	normal AER, eGFR > 60 ml/min/1.73m2	eGFR < 60 ml/min per 1.73 m2	403	49	cg26105214	12.967 [4.268,39.402]	6.21572e-06	0.154613	12.611 [4.104,38.748]	9.62967e-06	0.124294	not calculated	not calculated	not calculated	not calculated	not calculated	not calculated
early-stage DKD progression	normal AER, eGFR > 60 ml/min/1.73m2	eGFR < 60 ml/min per 1.73 m2	403	49	cg10783371	5.052 [2.501,10.205]	6.32396e-06	0.154613	4.856 [2.415,9.763]	9.22928e-06	0.123306	not calculated	not calculated	not calculated	not calculated	not calculated	not calculated
early-stage DKD progression	normal AER, eGFR > 60 ml/min/1.73m2	eGFR < 60 ml/min per 1.73 m2	403	49	cg12653626	6.224 [2.807,13.802]	6.79034e-06	0.154613	6.043 [2.713,13.46]	1.07283e-05	0.129682	not calculated	not calculated	not calculated	not calculated	not calculated	not calculated
early-stage DKD progression	normal AER, eGFR > 60 ml/min/1.73m2	eGFR < 60 ml/min per 1.73 m2	403	49	cg25736645	0.499 [0.369,0.676]	6.98511e-06	0.154613	0.521 [0.386,0.702]	1.87039e-05	0.16968	not calculated	not calculated	not calculated	not calculated	not calculated	not calculated
early-stage DKD progression	normal AER, eGFR > 60 ml/min/1.73m2	eGFR < 60 ml/min per 1.73 m2	403	49	cg17058475	0.153 [0.067,0.346]	7.00212e-06	0.154613	0.145 [0.064,0.327]	3.2644e-06	0.102102	not calculated	not calculated	not calculated	not calculated	not calculated	not calculated
early-stage DKD progression	normal AER, eGFR > 60 ml/min/1.73m2	eGFR < 60 ml/min per 1.73 m2	403	49	cg19021197	5.617 [2.645,11.931]	7.11567e-06	0.154613	5.867 [2.738,12.568]	5.32736e-06	0.110349	not calculated	not calculated	not calculated	not calculated	not calculated	not calculated
early-stage DKD progression	normal AER, eGFR > 60 ml/min/1.73m2	eGFR < 60 ml/min per 1.73 m2	403	49	cg03472770	0.561 [0.435,0.722]	7.30896e-06	0.154613	0.553 [0.427,0.716]	7.23602e-06	0.110349	not calculated	not calculated	not calculated	not calculated	not calculated	not calculated
early-stage DKD progression	normal AER, eGFR > 60 ml/min/1.73m2	eGFR < 60 ml/min per 1.73 m2	403	49	cg18931421	0.235 [0.124,0.444]	8.23262e-06	0.162351	0.253 [0.136,0.471]	1.44348e-05	0.157988	not calculated	not calculated	not calculated	not calculated	not calculated	not calculated
early-stage DKD progression	normal AER, eGFR > 60 ml/min/1.73m2	eGFR < 60 ml/min per 1.73 m2	403	49	cg07718811	4.746 [2.393,9.412]	8.27326e-06	0.162351	4.633 [2.354,9.119]	9.08714e-06	0.123306	not calculated	not calculated	not calculated	not calculated	not calculated	not calculated
early-stage DKD progression	normal AER, eGFR > 60 ml/min/1.73m2	eGFR < 60 ml/min per 1.73 m2	403	49	cg19443231	3.43 [1.991,5.906]	8.84375e-06	0.162351	3.573 [2.075,6.151]	4.35717e-06	0.103692	not calculated	not calculated	not calculated	not calculated	not calculated	not calculated
early-stage DKD progression	normal AER, eGFR > 60 ml/min/1.73m2	eGFR < 60 ml/min per 1.73 m2	403	49	cg13486820	27.045 [6.312,115.869]	8.91455e-06	0.162351	24.264 [5.594,105.251]	2.04801e-05	0.172559	not calculated	not calculated	not calculated	not calculated	not calculated	not calculated
early-stage DKD progression	normal AER, eGFR > 60 ml/min/1.73m2	eGFR < 60 ml/min per 1.73 m2	403	49	cg03465600	12.041 [4.012,36.14]	9.09761e-06	0.162351	13.193 [4.295,40.524]	6.62148e-06	0.110349	not calculated	not calculated	not calculated	not calculated	not calculated	not calculated
early-stage DKD progression	normal AER, eGFR > 60 ml/min/1.73m2	eGFR < 60 ml/min per 1.73 m2	403	49	cg04905392	3.435 [1.99,5.931]	9.47858e-06	0.162351	3.23 [1.866,5.592]	2.82572e-05	0.199249	not calculated	not calculated	not calculated	not calculated	not calculated	not calculated
early-stage DKD progression	normal AER, eGFR > 60 ml/min/1.73m2	eGFR < 60 ml/min per 1.73 m2	403	49	cg01180640	0.249 [0.135,0.461]	9.50718e-06	0.162351	0.234 [0.125,0.437]	5.02828e-06	0.110349	not calculated	not calculated	not calculated	not calculated	not calculated	not calculated
early-stage DKD progression	normal AER, eGFR > 60 ml/min/1.73m2	eGFR < 60 ml/min per 1.73 m2	403	49	cg20732881	0.522 [0.392,0.696]	9.60276e-06	0.162351	0.469 [0.345,0.636]	1.18373e-06	0.0600972	not calculated	not calculated	not calculated	not calculated	not calculated	not calculated
early-stage DKD progression	normal AER, eGFR > 60 ml/min/1.73m2	eGFR < 60 ml/min per 1.73 m2	403	49	cg23977954	0.434 [0.3,0.628]	9.61523e-06	0.162351	0.45 [0.311,0.651]	2.19621e-05	0.173338	not calculated	not calculated	not calculated	not calculated	not calculated	not calculated
early-stage DKD progression	normal AER, eGFR > 60 ml/min/1.73m2	eGFR < 60 ml/min per 1.73 m2	403	49	cg18434998	0.225 [0.116,0.437]	1.02919e-05	0.162351	0.191 [0.096,0.38]	2.38076e-06	0.0931335	not calculated	not calculated	not calculated	not calculated	not calculated	not calculated
early-stage DKD progression	normal AER, eGFR > 60 ml/min/1.73m2	eGFR < 60 ml/min per 1.73 m2	403	49	cg05791153	0.599 [0.477,0.752]	1.03881e-05	0.162351	0.608 [0.483,0.765]	2.23064e-05	0.173338	not calculated	not calculated	not calculated	not calculated	not calculated	not calculated
early-stage DKD progression	normal AER, eGFR > 60 ml/min/1.73m2	eGFR < 60 ml/min per 1.73 m2	403	49	cg05626616	0.129 [0.052,0.321]	1.04068e-05	0.162351	0.131 [0.055,0.316]	5.55803e-06	0.110349	not calculated	not calculated	not calculated	not calculated	not calculated	not calculated
early-stage DKD progression	normal AER, eGFR > 60 ml/min/1.73m2	eGFR < 60 ml/min per 1.73 m2	403	49	cg20300791	1.886 [1.422,2.5]	1.04669e-05	0.162351	2.039 [1.518,2.738]	2.19081e-06	0.0931335	not calculated	not calculated	not calculated	not calculated	not calculated	not calculated
early-stage DKD progression	normal AER, eGFR > 60 ml/min/1.73m2	eGFR < 60 ml/min per 1.73 m2	403	49	cg16771991	0.39 [0.257,0.593]	1.06594e-05	0.162351	0.382 [0.252,0.58]	6.26254e-06	0.110349	not calculated	not calculated	not calculated	not calculated	not calculated	not calculated
early-stage DKD progression	normal AER, eGFR > 60 ml/min/1.73m2	eGFR < 60 ml/min per 1.73 m2	403	49	cg07363697	0.313 [0.186,0.525]	1.09533e-05	0.163556	0.303 [0.179,0.513]	9.14014e-06	0.123306	not calculated	not calculated	not calculated	not calculated	not calculated	not calculated
early-stage DKD progression	normal AER, eGFR > 60 ml/min/1.73m2	eGFR < 60 ml/min per 1.73 m2	403	49	cg02993944	9.6 [3.492,26.393]	1.17002e-05	0.16511	8.385 [3.075,22.866]	3.25858e-05	0.208541	not calculated	not calculated	not calculated	not calculated	not calculated	not calculated
early-stage DKD progression	normal AER, eGFR > 60 ml/min/1.73m2	eGFR < 60 ml/min per 1.73 m2	403	49	cg06583105	0.489 [0.355,0.674]	1.1833e-05	0.16511	0.489 [0.352,0.68]	2.15264e-05	0.172559	not calculated	not calculated	not calculated	not calculated	not calculated	not calculated
early-stage DKD progression	normal AER, eGFR > 60 ml/min/1.73m2	eGFR < 60 ml/min per 1.73 m2	403	49	cg05634779	0.059 [0.016,0.209]	1.19788e-05	0.16511	0.061 [0.017,0.22]	1.91534e-05	0.16968	not calculated	not calculated	not calculated	not calculated	not calculated	not calculated
early-stage DKD progression	normal AER, eGFR > 60 ml/min/1.73m2	eGFR < 60 ml/min per 1.73 m2	403	49	cg03242547	0.397 [0.262,0.6]	1.20594e-05	0.16511	0.423 [0.284,0.63]	2.31848e-05	0.178344	not calculated	not calculated	not calculated	not calculated	not calculated	not calculated
early-stage DKD progression	normal AER, eGFR > 60 ml/min/1.73m2	eGFR < 60 ml/min per 1.73 m2	403	49	cg06704773	0.129 [0.051,0.323]	1.23551e-05	0.16511	0.142 [0.057,0.351]	2.44851e-05	0.18108	not calculated	not calculated	not calculated	not calculated	not calculated	not calculated
early-stage DKD progression	normal AER, eGFR > 60 ml/min/1.73m2	eGFR < 60 ml/min per 1.73 m2	403	49	cg04359639	1.975 [1.455,2.679]	1.23582e-05	0.16511	2.01 [1.482,2.726]	7.03722e-06	0.110349	not calculated	not calculated	not calculated	not calculated	not calculated	not calculated
early-stage DKD progression	normal AER, eGFR > 60 ml/min/1.73m2	eGFR < 60 ml/min per 1.73 m2	403	49	cg26288991	0.355 [0.223,0.565]	1.30128e-05	0.168956	0.381 [0.242,0.602]	3.56632e-05	0.213063	not calculated	not calculated	not calculated	not calculated	not calculated	not calculated
early-stage DKD progression	normal AER, eGFR > 60 ml/min/1.73m2	eGFR < 60 ml/min per 1.73 m2	403	49	cg14663018	0.207 [0.102,0.42]	1.30898e-05	0.168956	0.169 [0.079,0.362]	4.51153e-06	0.104112	not calculated	not calculated	not calculated	not calculated	not calculated	not calculated
early-stage DKD progression	normal AER, eGFR > 60 ml/min/1.73m2	eGFR < 60 ml/min per 1.73 m2	403	49	cg25336758	6.279 [2.742,14.376]	1.3812e-05	0.175306	6.434 [2.764,14.977]	1.57554e-05	0.16523	not calculated	not calculated	not calculated	not calculated	not calculated	not calculated
early-stage DKD progression	normal AER, eGFR > 60 ml/min/1.73m2	eGFR < 60 ml/min per 1.73 m2	403	49	cg05047223	0.143 [0.06,0.345]	1.44273e-05	0.177341	0.123 [0.05,0.305]	5.71749e-06	0.110349	not calculated	not calculated	not calculated	not calculated	not calculated	not calculated
early-stage DKD progression	normal AER, eGFR > 60 ml/min/1.73m2	eGFR < 60 ml/min per 1.73 m2	403	49	cg08176764	1.691 [1.333,2.145]	1.52543e-05	0.177341	1.687 [1.318,2.16]	3.27357e-05	0.208541	not calculated	not calculated	not calculated	not calculated	not calculated	not calculated
early-stage DKD progression	normal AER, eGFR > 60 ml/min/1.73m2	eGFR < 60 ml/min per 1.73 m2	403	49	cg07657332	9.952 [3.511,28.211]	1.54528e-05	0.177341	9.615 [3.406,27.142]	1.91284e-05	0.16968	not calculated	not calculated	not calculated	not calculated	not calculated	not calculated
early-stage DKD progression	normal AER, eGFR > 60 ml/min/1.73m2	eGFR < 60 ml/min per 1.73 m2	403	49	cg18420846	4.939 [2.393,10.194]	1.56218e-05	0.177341	5.354 [2.578,11.122]	6.82811e-06	0.110349	not calculated	not calculated	not calculated	not calculated	not calculated	not calculated
early-stage DKD progression	normal AER, eGFR > 60 ml/min/1.73m2	eGFR < 60 ml/min per 1.73 m2	403	49	cg01055520	6.489 [2.777,15.164]	1.57042e-05	0.177341	6.208 [2.658,14.496]	2.44915e-05	0.18108	not calculated	not calculated	not calculated	not calculated	not calculated	not calculated
early-stage DKD progression	normal AER, eGFR > 60 ml/min/1.73m2	eGFR < 60 ml/min per 1.73 m2	403	49	cg17934940	0.263 [0.144,0.483]	1.58585e-05	0.177341	0.264 [0.145,0.481]	1.31517e-05	0.147288	not calculated	not calculated	not calculated	not calculated	not calculated	not calculated
early-stage DKD progression	normal AER, eGFR > 60 ml/min/1.73m2	eGFR < 60 ml/min per 1.73 m2	403	49	cg22337169	4.629 [2.306,9.289]	1.62378e-05	0.177341	4.185 [2.128,8.23]	3.34088e-05	0.208541	not calculated	not calculated	not calculated	not calculated	not calculated	not calculated
early-stage DKD progression	normal AER, eGFR > 60 ml/min/1.73m2	eGFR < 60 ml/min per 1.73 m2	403	49	cg13924715	0.341 [0.209,0.556]	1.63202e-05	0.177341	0.376 [0.231,0.614]	9.17777e-05	0.271954	not calculated	not calculated	not calculated	not calculated	not calculated	not calculated
early-stage DKD progression	normal AER, eGFR > 60 ml/min/1.73m2	eGFR < 60 ml/min per 1.73 m2	403	49	cg14828295	0.239 [0.125,0.459]	1.64333e-05	0.177341	0.204 [0.104,0.399]	3.51153e-06	0.102102	not calculated	not calculated	not calculated	not calculated	not calculated	not calculated
early-stage DKD progression	normal AER, eGFR > 60 ml/min/1.73m2	eGFR < 60 ml/min per 1.73 m2	403	49	cg22016434	0.537 [0.405,0.713]	1.67076e-05	0.177341	0.541 [0.408,0.717]	1.87886e-05	0.16968	not calculated	not calculated	not calculated	not calculated	not calculated	not calculated
early-stage DKD progression	normal AER, eGFR > 60 ml/min/1.73m2	eGFR < 60 ml/min per 1.73 m2	403	49	cg06945813	2.035 [1.472,2.813]	1.68572e-05	0.177341	2.141 [1.523,3.01]	1.17941e-05	0.136086	not calculated	not calculated	not calculated	not calculated	not calculated	not calculated
early-stage DKD progression	normal AER, eGFR > 60 ml/min/1.73m2	eGFR < 60 ml/min per 1.73 m2	403	49	cg19031697	1.825 [1.387,2.4]	1.69405e-05	0.177341	1.96 [1.473,2.609]	3.94842e-06	0.103692	not calculated	not calculated	not calculated	not calculated	not calculated	not calculated
early-stage DKD progression	normal AER, eGFR > 60 ml/min/1.73m2	eGFR < 60 ml/min per 1.73 m2	403	49	cg13134535	0.276 [0.153,0.496]	1.70673e-05	0.177341	0.271 [0.149,0.492]	1.82066e-05	0.16968	not calculated	not calculated	not calculated	not calculated	not calculated	not calculated
early-stage DKD progression	normal AER, eGFR > 60 ml/min/1.73m2	eGFR < 60 ml/min per 1.73 m2	403	49	cg05342945	0.381 [0.245,0.592]	1.74475e-05	0.177341	0.339 [0.215,0.535]	3.34082e-06	0.102102	not calculated	not calculated	not calculated	not calculated	not calculated	not calculated
early-stage DKD progression	normal AER, eGFR > 60 ml/min/1.73m2	eGFR < 60 ml/min per 1.73 m2	403	49	cg19839763	0.48 [0.343,0.671]	1.76047e-05	0.177341	0.453 [0.323,0.635]	4.16159e-06	0.103692	not calculated	not calculated	not calculated	not calculated	not calculated	not calculated
early-stage DKD progression	normal AER, eGFR > 60 ml/min/1.73m2	eGFR < 60 ml/min per 1.73 m2	403	49	cg15985972	1.759 [1.359,2.276]	1.77877e-05	0.177341	1.8 [1.373,2.359]	2.08365e-05	0.172559	not calculated	not calculated	not calculated	not calculated	not calculated	not calculated
early-stage DKD progression	normal AER, eGFR > 60 ml/min/1.73m2	eGFR < 60 ml/min per 1.73 m2	403	49	cg07611933	2.553 [1.663,3.917]	1.79312e-05	0.177341	2.776 [1.782,4.326]	6.43282e-06	0.110349	not calculated	not calculated	not calculated	not calculated	not calculated	not calculated
early-stage DKD progression	normal AER, eGFR > 60 ml/min/1.73m2	eGFR < 60 ml/min per 1.73 m2	403	49	cg09192760	0.356 [0.222,0.571]	1.85879e-05	0.181278	0.326 [0.203,0.524]	3.61999e-06	0.102102	not calculated	not calculated	not calculated	not calculated	not calculated	not calculated
early-stage DKD progression	normal AER, eGFR > 60 ml/min/1.73m2	eGFR < 60 ml/min per 1.73 m2	403	49	cg24143021	2.552 [1.662,3.92]	1.88135e-05	0.181278	2.474 [1.604,3.816]	4.21758e-05	0.229418	not calculated	not calculated	not calculated	not calculated	not calculated	not calculated
early-stage DKD progression	normal AER, eGFR > 60 ml/min/1.73m2	eGFR < 60 ml/min per 1.73 m2	403	49	cg11859594	0.209 [0.102,0.428]	1.93298e-05	0.181278	0.23 [0.11,0.479]	8.61944e-05	0.269018	not calculated	not calculated	not calculated	not calculated	not calculated	not calculated
early-stage DKD progression	normal AER, eGFR > 60 ml/min/1.73m2	eGFR < 60 ml/min per 1.73 m2	403	49	cg25016055	1.952 [1.436,2.653]	1.95193e-05	0.181278	1.879 [1.372,2.573]	8.42315e-05	0.268391	not calculated	not calculated	not calculated	not calculated	not calculated	not calculated
early-stage DKD progression	normal AER, eGFR > 60 ml/min/1.73m2	eGFR < 60 ml/min per 1.73 m2	403	49	cg04208151	0.229 [0.117,0.451]	1.97333e-05	0.181278	0.23 [0.115,0.461]	3.30765e-05	0.208541	not calculated	not calculated	not calculated	not calculated	not calculated	not calculated
early-stage DKD progression	normal AER, eGFR > 60 ml/min/1.73m2	eGFR < 60 ml/min per 1.73 m2	403	49	cg13019925	0.107 [0.038,0.298]	1.97844e-05	0.181278	0.126 [0.045,0.351]	7.41184e-05	0.255403	not calculated	not calculated	not calculated	not calculated	not calculated	not calculated
early-stage DKD progression	normal AER, eGFR > 60 ml/min/1.73m2	eGFR < 60 ml/min per 1.73 m2	403	49	cg21584883	0.425 [0.287,0.63]	1.99955e-05	0.181278	0.442 [0.301,0.649]	3.13753e-05	0.208541	not calculated	not calculated	not calculated	not calculated	not calculated	not calculated
early-stage DKD progression	normal AER, eGFR > 60 ml/min/1.73m2	eGFR < 60 ml/min per 1.73 m2	403	49	cg10513253	0.526 [0.391,0.707]	2.02983e-05	0.18158	0.538 [0.402,0.719]	2.93294e-05	0.203049	not calculated	not calculated	not calculated	not calculated	not calculated	not calculated
early-stage DKD progression	normal AER, eGFR > 60 ml/min/1.73m2	eGFR < 60 ml/min per 1.73 m2	403	49	cg21338153	15.358 [4.366,54.029]	2.07878e-05	0.18158	16.754 [4.676,60.029]	1.49925e-05	0.160807	not calculated	not calculated	not calculated	not calculated	not calculated	not calculated
early-stage DKD progression	normal AER, eGFR > 60 ml/min/1.73m2	eGFR < 60 ml/min per 1.73 m2	403	49	cg06719671	0.132 [0.052,0.335]	2.08626e-05	0.18158	0.126 [0.049,0.326]	1.93461e-05	0.16968	not calculated	not calculated	not calculated	not calculated	not calculated	not calculated
early-stage DKD progression	normal AER, eGFR > 60 ml/min/1.73m2	eGFR < 60 ml/min per 1.73 m2	403	49	cg02395396	9.052 [3.28,24.982]	2.1042e-05	0.18158	8.875 [3.182,24.754]	3.02281e-05	0.205534	not calculated	not calculated	not calculated	not calculated	not calculated	not calculated
early-stage DKD progression	normal AER, eGFR > 60 ml/min/1.73m2	eGFR < 60 ml/min per 1.73 m2	403	49	cg24143495	3.131 [1.85,5.298]	2.13083e-05	0.18158	3.343 [1.937,5.768]	1.45221e-05	0.157988	not calculated	not calculated	not calculated	not calculated	not calculated	not calculated
early-stage DKD progression	normal AER, eGFR > 60 ml/min/1.73m2	eGFR < 60 ml/min per 1.73 m2	403	49	cg14848719	0.727 [0.628,0.842]	2.16588e-05	0.18158	0.75 [0.647,0.871]	0.000153749	0.305838	not calculated	not calculated	not calculated	not calculated	not calculated	not calculated
early-stage DKD progression	normal AER, eGFR > 60 ml/min/1.73m2	eGFR < 60 ml/min per 1.73 m2	403	49	cg14202850	12.654 [3.922,40.826]	2.16979e-05	0.18158	13.718 [4.133,45.534]	1.88557e-05	0.16968	not calculated	not calculated	not calculated	not calculated	not calculated	not calculated
early-stage DKD progression	normal AER, eGFR > 60 ml/min/1.73m2	eGFR < 60 ml/min per 1.73 m2	403	49	cg00811077	0.453 [0.314,0.654]	2.28165e-05	0.185683	0.415 [0.283,0.608]	6.66519e-06	0.110349	not calculated	not calculated	not calculated	not calculated	not calculated	not calculated
early-stage DKD progression	normal AER, eGFR > 60 ml/min/1.73m2	eGFR < 60 ml/min per 1.73 m2	403	49	cg19243021	0.397 [0.259,0.609]	2.2901e-05	0.185683	0.408 [0.266,0.627]	4.1787e-05	0.229418	not calculated	not calculated	not calculated	not calculated	not calculated	not calculated
early-stage DKD progression	normal AER, eGFR > 60 ml/min/1.73m2	eGFR < 60 ml/min per 1.73 m2	403	49	cg18948743	0.485 [0.347,0.678]	2.29197e-05	0.185683	0.477 [0.338,0.675]	2.91077e-05	0.203049	not calculated	not calculated	not calculated	not calculated	not calculated	not calculated
early-stage DKD progression	normal AER, eGFR > 60 ml/min/1.73m2	eGFR < 60 ml/min per 1.73 m2	403	49	cg09506784	3.491 [1.954,6.236]	2.40885e-05	0.19126	3.929 [2.16,7.147]	7.39006e-06	0.110349	not calculated	not calculated	not calculated	not calculated	not calculated	not calculated
early-stage DKD progression	normal AER, eGFR > 60 ml/min/1.73m2	eGFR < 60 ml/min per 1.73 m2	403	49	cg13559144	0.531 [0.395,0.712]	2.41104e-05	0.19126	0.551 [0.412,0.736]	5.45315e-05	0.242852	not calculated	not calculated	not calculated	not calculated	not calculated	not calculated
early-stage DKD progression	normal AER, eGFR > 60 ml/min/1.73m2	eGFR < 60 ml/min per 1.73 m2	403	49	cg21556040	2.883 [1.763,4.715]	2.46799e-05	0.193759	2.727 [1.668,4.459]	6.32987e-05	0.249508	not calculated	not calculated	not calculated	not calculated	not calculated	not calculated
early-stage DKD progression	normal AER, eGFR > 60 ml/min/1.73m2	eGFR < 60 ml/min per 1.73 m2	403	49	cg24858658	0.272 [0.149,0.499]	2.53676e-05	0.194846	0.272 [0.147,0.504]	3.48035e-05	0.210351	not calculated	not calculated	not calculated	not calculated	not calculated	not calculated
early-stage DKD progression	normal AER, eGFR > 60 ml/min/1.73m2	eGFR < 60 ml/min per 1.73 m2	403	49	cg09475815	0.54 [0.405,0.719]	2.55396e-05	0.194846	0.545 [0.409,0.726]	3.43184e-05	0.210351	not calculated	not calculated	not calculated	not calculated	not calculated	not calculated
early-stage DKD progression	normal AER, eGFR > 60 ml/min/1.73m2	eGFR < 60 ml/min per 1.73 m2	403	49	cg24260736	0.105 [0.037,0.299]	2.58332e-05	0.194846	0.09 [0.03,0.269]	1.5925e-05	0.16523	not calculated	not calculated	not calculated	not calculated	not calculated	not calculated
early-stage DKD progression	normal AER, eGFR > 60 ml/min/1.73m2	eGFR < 60 ml/min per 1.73 m2	403	49	cg20259129	0.463 [0.323,0.663]	2.58418e-05	0.194846	0.432 [0.299,0.623]	7.19725e-06	0.110349	not calculated	not calculated	not calculated	not calculated	not calculated	not calculated
early-stage DKD progression	normal AER, eGFR > 60 ml/min/1.73m2	eGFR < 60 ml/min per 1.73 m2	403	49	cg08276739	0.356 [0.22,0.578]	2.85324e-05	0.212099	0.337 [0.207,0.547]	1.10469e-05	0.131447	not calculated	not calculated	not calculated	not calculated	not calculated	not calculated
early-stage DKD progression	normal AER, eGFR > 60 ml/min/1.73m2	eGFR < 60 ml/min per 1.73 m2	403	49	cg23743543	1.858 [1.39,2.483]	2.86869e-05	0.212099	1.989 [1.472,2.687]	7.60057e-06	0.11131	not calculated	not calculated	not calculated	not calculated	not calculated	not calculated
early-stage DKD progression	normal AER, eGFR > 60 ml/min/1.73m2	eGFR < 60 ml/min per 1.73 m2	403	49	cg07021033	0.385 [0.246,0.603]	2.91775e-05	0.213652	0.394 [0.256,0.605]	2.14851e-05	0.172559	not calculated	not calculated	not calculated	not calculated	not calculated	not calculated
early-stage DKD progression	normal AER, eGFR > 60 ml/min/1.73m2	eGFR < 60 ml/min per 1.73 m2	403	49	cg15842502	0.039 [0.008,0.178]	3.00905e-05	0.216459	0.031 [0.007,0.147]	1.17117e-05	0.136086	not calculated	not calculated	not calculated	not calculated	not calculated	not calculated
early-stage DKD progression	normal AER, eGFR > 60 ml/min/1.73m2	eGFR < 60 ml/min per 1.73 m2	403	49	cg06565951	3.119 [1.828,5.323]	3.01294e-05	0.216459	2.905 [1.692,4.988]	0.000110141	0.291421	not calculated	not calculated	not calculated	not calculated	not calculated	not calculated
early-stage DKD progression	normal AER, eGFR > 60 ml/min/1.73m2	eGFR < 60 ml/min per 1.73 m2	403	49	cg00771217	1.782 [1.358,2.338]	3.05456e-05	0.217398	1.829 [1.388,2.409]	1.74955e-05	0.16968	not calculated	not calculated	not calculated	not calculated	not calculated	not calculated
early-stage DKD progression	normal AER, eGFR > 60 ml/min/1.73m2	eGFR < 60 ml/min per 1.73 m2	403	49	cg10214754	2.28 [1.547,3.361]	3.13644e-05	0.217914	2.241 [1.513,3.319]	5.63323e-05	0.24687	not calculated	not calculated	not calculated	not calculated	not calculated	not calculated
early-stage DKD progression	normal AER, eGFR > 60 ml/min/1.73m2	eGFR < 60 ml/min per 1.73 m2	403	49	cg14378659	0.413 [0.272,0.626]	3.21211e-05	0.217914	0.412 [0.27,0.628]	3.66716e-05	0.214822	not calculated	not calculated	not calculated	not calculated	not calculated	not calculated
early-stage DKD progression	normal AER, eGFR > 60 ml/min/1.73m2	eGFR < 60 ml/min per 1.73 m2	403	49	cg24454435	0.264 [0.141,0.495]	3.24419e-05	0.217914	0.239 [0.125,0.459]	1.7159e-05	0.16968	not calculated	not calculated	not calculated	not calculated	not calculated	not calculated
early-stage DKD progression	normal AER, eGFR > 60 ml/min/1.73m2	eGFR < 60 ml/min per 1.73 m2	403	49	cg05362677	2.812 [1.726,4.579]	3.25831e-05	0.217914	2.744 [1.672,4.503]	6.51889e-05	0.249508	not calculated	not calculated	not calculated	not calculated	not calculated	not calculated
early-stage DKD progression	normal AER, eGFR > 60 ml/min/1.73m2	eGFR < 60 ml/min per 1.73 m2	403	49	cg21543589	0.123 [0.046,0.33]	3.2695e-05	0.217914	0.099 [0.036,0.272]	7.30464e-06	0.110349	not calculated	not calculated	not calculated	not calculated	not calculated	not calculated
early-stage DKD progression	normal AER, eGFR > 60 ml/min/1.73m2	eGFR < 60 ml/min per 1.73 m2	403	49	cg17442961	5.087 [2.36,10.965]	3.29845e-05	0.217914	4.435 [2.09,9.411]	0.000104181	0.28482	not calculated	not calculated	not calculated	not calculated	not calculated	not calculated
early-stage DKD progression	normal AER, eGFR > 60 ml/min/1.73m2	eGFR < 60 ml/min per 1.73 m2	403	49	cg11605885	6.496 [2.684,15.722]	3.33486e-05	0.217914	5.651 [2.344,13.622]	0.000114301	0.291421	not calculated	not calculated	not calculated	not calculated	not calculated	not calculated
early-stage DKD progression	normal AER, eGFR > 60 ml/min/1.73m2	eGFR < 60 ml/min per 1.73 m2	403	49	cg02178585	3.124 [1.824,5.35]	3.34934e-05	0.217914	3.018 [1.752,5.2]	6.89983e-05	0.252619	not calculated	not calculated	not calculated	not calculated	not calculated	not calculated
early-stage DKD progression	normal AER, eGFR > 60 ml/min/1.73m2	eGFR < 60 ml/min per 1.73 m2	403	49	cg01461299	20.534 [4.921,85.69]	3.38343e-05	0.217914	17.147 [4.182,70.303]	7.8945e-05	0.260815	not calculated	not calculated	not calculated	not calculated	not calculated	not calculated
early-stage DKD progression	normal AER, eGFR > 60 ml/min/1.73m2	eGFR < 60 ml/min per 1.73 m2	403	49	cg06651848	3.806 [2.023,7.16]	3.40089e-05	0.217914	3.651 [1.942,6.863]	5.78607e-05	0.249508	not calculated	not calculated	not calculated	not calculated	not calculated	not calculated
early-stage DKD progression	normal AER, eGFR > 60 ml/min/1.73m2	eGFR < 60 ml/min per 1.73 m2	403	49	cg24562819	14.593 [4.107,51.852]	3.4157e-05	0.217914	16.575 [4.53,60.652]	2.21179e-05	0.173338	not calculated	not calculated	not calculated	not calculated	not calculated	not calculated
early-stage DKD progression	normal AER, eGFR > 60 ml/min/1.73m2	eGFR < 60 ml/min per 1.73 m2	403	49	cg11523685	0.542 [0.406,0.724]	3.42044e-05	0.217914	0.562 [0.422,0.749]	8.52316e-05	0.269018	not calculated	not calculated	not calculated	not calculated	not calculated	not calculated
early-stage DKD progression	normal AER, eGFR > 60 ml/min/1.73m2	eGFR < 60 ml/min per 1.73 m2	403	49	cg20999755	3.501 [1.935,6.333]	3.43379e-05	0.217914	3.441 [1.891,6.261]	5.2144e-05	0.242852	not calculated	not calculated	not calculated	not calculated	not calculated	not calculated
early-stage DKD progression	normal AER, eGFR > 60 ml/min/1.73m2	eGFR < 60 ml/min per 1.73 m2	403	49	cg00216281	2.311 [1.554,3.439]	3.56246e-05	0.220315	2.369 [1.568,3.579]	4.16865e-05	0.229418	not calculated	not calculated	not calculated	not calculated	not calculated	not calculated
early-stage DKD progression	normal AER, eGFR > 60 ml/min/1.73m2	eGFR < 60 ml/min per 1.73 m2	403	49	cg03854543	0.239 [0.122,0.472]	3.58755e-05	0.220315	0.253 [0.13,0.493]	5.36872e-05	0.242852	not calculated	not calculated	not calculated	not calculated	not calculated	not calculated
early-stage DKD progression	normal AER, eGFR > 60 ml/min/1.73m2	eGFR < 60 ml/min per 1.73 m2	403	49	cg08638876	0.358 [0.22,0.583]	3.59044e-05	0.220315	0.377 [0.23,0.618]	0.000112501	0.291421	not calculated	not calculated	not calculated	not calculated	not calculated	not calculated
early-stage DKD progression	normal AER, eGFR > 60 ml/min/1.73m2	eGFR < 60 ml/min per 1.73 m2	403	49	cg15571686	6.786 [2.735,16.838]	3.62615e-05	0.220315	7.643 [2.976,19.63]	2.38334e-05	0.179703	not calculated	not calculated	not calculated	not calculated	not calculated	not calculated
early-stage DKD progression	normal AER, eGFR > 60 ml/min/1.73m2	eGFR < 60 ml/min per 1.73 m2	403	49	cg18484654	4.567 [2.22,9.393]	3.65999e-05	0.220315	4.751 [2.279,9.907]	3.22687e-05	0.208541	not calculated	not calculated	not calculated	not calculated	not calculated	not calculated
early-stage DKD progression	normal AER, eGFR > 60 ml/min/1.73m2	eGFR < 60 ml/min per 1.73 m2	403	49	cg03677492	0.423 [0.281,0.637]	3.68923e-05	0.220315	0.43 [0.287,0.642]	3.80037e-05	0.220926	not calculated	not calculated	not calculated	not calculated	not calculated	not calculated
early-stage DKD progression	normal AER, eGFR > 60 ml/min/1.73m2	eGFR < 60 ml/min per 1.73 m2	403	49	cg14054013	0.516 [0.377,0.707]	3.70071e-05	0.220315	0.49 [0.351,0.683]	2.64721e-05	0.191995	not calculated	not calculated	not calculated	not calculated	not calculated	not calculated
early-stage DKD progression	normal AER, eGFR > 60 ml/min/1.73m2	eGFR < 60 ml/min per 1.73 m2	403	49	cg05978527	0.188 [0.085,0.416]	3.70308e-05	0.220315	0.19 [0.086,0.418]	3.63276e-05	0.214456	not calculated	not calculated	not calculated	not calculated	not calculated	not calculated
early-stage DKD progression	normal AER, eGFR > 60 ml/min/1.73m2	eGFR < 60 ml/min per 1.73 m2	403	49	cg13894021	0.176 [0.077,0.402]	3.78143e-05	0.223233	0.169 [0.074,0.383]	2.10786e-05	0.172559	not calculated	not calculated	not calculated	not calculated	not calculated	not calculated
early-stage DKD progression	normal AER, eGFR > 60 ml/min/1.73m2	eGFR < 60 ml/min per 1.73 m2	403	49	cg21053539	2.837 [1.727,4.66]	3.84824e-05	0.225429	2.811 [1.698,4.655]	5.90098e-05	0.249508	not calculated	not calculated	not calculated	not calculated	not calculated	not calculated
early-stage DKD progression	normal AER, eGFR > 60 ml/min/1.73m2	eGFR < 60 ml/min per 1.73 m2	403	49	cg23565166	1.582 [1.271,1.968]	3.88836e-05	0.226041	1.551 [1.243,1.936]	9.99836e-05	0.280974	not calculated	not calculated	not calculated	not calculated	not calculated	not calculated
early-stage DKD progression	normal AER, eGFR > 60 ml/min/1.73m2	eGFR < 60 ml/min per 1.73 m2	403	49	cg26844804	3.01 [1.78,5.091]	3.94478e-05	0.227583	2.974 [1.757,5.034]	4.92587e-05	0.242852	not calculated	not calculated	not calculated	not calculated	not calculated	not calculated
early-stage DKD progression	normal AER, eGFR > 60 ml/min/1.73m2	eGFR < 60 ml/min per 1.73 m2	403	49	cg26539949	2.814 [1.718,4.61]	3.99894e-05	0.228973	3.059 [1.87,5.006]	8.57477e-06	0.120926	not calculated	not calculated	not calculated	not calculated	not calculated	not calculated
early-stage DKD progression	normal AER, eGFR > 60 ml/min/1.73m2	eGFR < 60 ml/min per 1.73 m2	403	49	cg15726532	0.274 [0.148,0.508]	4.05014e-05	0.229547	0.287 [0.156,0.527]	5.8605e-05	0.249508	not calculated	not calculated	not calculated	not calculated	not calculated	not calculated
early-stage DKD progression	normal AER, eGFR > 60 ml/min/1.73m2	eGFR < 60 ml/min per 1.73 m2	403	49	cg01837804	4.098 [2.089,8.04]	4.08878e-05	0.229547	4.864 [2.426,9.752]	8.32261e-06	0.119585	not calculated	not calculated	not calculated	not calculated	not calculated	not calculated
early-stage DKD progression	normal AER, eGFR > 60 ml/min/1.73m2	eGFR < 60 ml/min per 1.73 m2	403	49	cg10753764	0.258 [0.135,0.493]	4.09938e-05	0.229547	0.259 [0.136,0.493]	3.84191e-05	0.221649	not calculated	not calculated	not calculated	not calculated	not calculated	not calculated
early-stage DKD progression	normal AER, eGFR > 60 ml/min/1.73m2	eGFR < 60 ml/min per 1.73 m2	403	49	cg25605633	2.673 [1.669,4.282]	4.31841e-05	0.24	2.814 [1.742,4.547]	2.36769e-05	0.179703	not calculated	not calculated	not calculated	not calculated	not calculated	not calculated
early-stage DKD progression	normal AER, eGFR > 60 ml/min/1.73m2	eGFR < 60 ml/min per 1.73 m2	403	49	cg16904445	2.7 [1.677,4.347]	4.3491e-05	0.24	2.526 [1.599,3.991]	7.18082e-05	0.254662	not calculated	not calculated	not calculated	not calculated	not calculated	not calculated
early-stage DKD progression	normal AER, eGFR > 60 ml/min/1.73m2	eGFR < 60 ml/min per 1.73 m2	403	49	cg09248714	3.68 [1.97,6.876]	4.39993e-05	0.241059	4.343 [2.26,8.344]	1.0443e-05	0.12827	not calculated	not calculated	not calculated	not calculated	not calculated	not calculated
early-stage DKD progression	normal AER, eGFR > 60 ml/min/1.73m2	eGFR < 60 ml/min per 1.73 m2	403	49	cg06887221	3.439 [1.901,6.223]	4.45456e-05	0.242308	3.843 [2.103,7.024]	1.20366e-05	0.136811	not calculated	not calculated	not calculated	not calculated	not calculated	not calculated
early-stage DKD progression	normal AER, eGFR > 60 ml/min/1.73m2	eGFR < 60 ml/min per 1.73 m2	403	49	cg09327219	4.027 [2.063,7.864]	4.49655e-05	0.242788	4.004 [2.039,7.863]	5.60863e-05	0.24687	not calculated	not calculated	not calculated	not calculated	not calculated	not calculated
early-stage DKD progression	normal AER, eGFR > 60 ml/min/1.73m2	eGFR < 60 ml/min per 1.73 m2	403	49	cg20358437	0.461 [0.317,0.669]	4.61526e-05	0.242788	0.477 [0.327,0.695]	0.000117637	0.291421	not calculated	not calculated	not calculated	not calculated	not calculated	not calculated
early-stage DKD progression	normal AER, eGFR > 60 ml/min/1.73m2	eGFR < 60 ml/min per 1.73 m2	403	49	cg08024561	0.546 [0.408,0.731]	4.62732e-05	0.242788	0.586 [0.442,0.778]	0.000220721	0.331054	not calculated	not calculated	not calculated	not calculated	not calculated	not calculated
early-stage DKD progression	normal AER, eGFR > 60 ml/min/1.73m2	eGFR < 60 ml/min per 1.73 m2	403	49	cg14482364	3.037 [1.779,5.184]	4.68569e-05	0.242788	2.921 [1.709,4.992]	8.88336e-05	0.270043	not calculated	not calculated	not calculated	not calculated	not calculated	not calculated
early-stage DKD progression	normal AER, eGFR > 60 ml/min/1.73m2	eGFR < 60 ml/min per 1.73 m2	403	49	cg11341657	0.606 [0.477,0.772]	4.69113e-05	0.242788	0.603 [0.472,0.771]	5.40114e-05	0.242852	not calculated	not calculated	not calculated	not calculated	not calculated	not calculated
early-stage DKD progression	normal AER, eGFR > 60 ml/min/1.73m2	eGFR < 60 ml/min per 1.73 m2	403	49	cg00450508	3.655 [1.958,6.825]	4.72748e-05	0.242788	3.53 [1.859,6.704]	0.000116394	0.291421	not calculated	not calculated	not calculated	not calculated	not calculated	not calculated
early-stage DKD progression	normal AER, eGFR > 60 ml/min/1.73m2	eGFR < 60 ml/min per 1.73 m2	403	49	cg23708375	1.894 [1.392,2.576]	4.76414e-05	0.242788	1.869 [1.378,2.535]	5.77921e-05	0.249508	not calculated	not calculated	not calculated	not calculated	not calculated	not calculated
early-stage DKD progression	normal AER, eGFR > 60 ml/min/1.73m2	eGFR < 60 ml/min per 1.73 m2	403	49	cg07389627	0.277 [0.149,0.515]	4.79012e-05	0.242788	0.288 [0.154,0.537]	9.15136e-05	0.271954	not calculated	not calculated	not calculated	not calculated	not calculated	not calculated
early-stage DKD progression	normal AER, eGFR > 60 ml/min/1.73m2	eGFR < 60 ml/min per 1.73 m2	403	49	cg09987201	0.175 [0.076,0.406]	4.83123e-05	0.242788	0.182 [0.078,0.425]	8.21221e-05	0.265036	not calculated	not calculated	not calculated	not calculated	not calculated	not calculated
early-stage DKD progression	normal AER, eGFR > 60 ml/min/1.73m2	eGFR < 60 ml/min per 1.73 m2	403	49	cg19555041	4.994 [2.299,10.849]	4.83929e-05	0.242788	4.81 [2.206,10.487]	7.84229e-05	0.260815	not calculated	not calculated	not calculated	not calculated	not calculated	not calculated
early-stage DKD progression	normal AER, eGFR > 60 ml/min/1.73m2	eGFR < 60 ml/min per 1.73 m2	403	49	cg03925809	0.214 [0.102,0.45]	4.86584e-05	0.242788	0.183 [0.084,0.4]	2.10806e-05	0.172559	not calculated	not calculated	not calculated	not calculated	not calculated	not calculated
early-stage DKD progression	normal AER, eGFR > 60 ml/min/1.73m2	eGFR < 60 ml/min per 1.73 m2	403	49	cg10978346	2.056 [1.452,2.91]	4.87899e-05	0.242788	2.144 [1.514,3.038]	1.76997e-05	0.16968	not calculated	not calculated	not calculated	not calculated	not calculated	not calculated
early-stage DKD progression	normal AER, eGFR > 60 ml/min/1.73m2	eGFR < 60 ml/min per 1.73 m2	403	49	cg26880735	2.764 [1.692,4.516]	4.92971e-05	0.242788	2.851 [1.724,4.715]	4.4908e-05	0.235856	not calculated	not calculated	not calculated	not calculated	not calculated	not calculated
early-stage DKD progression	normal AER, eGFR > 60 ml/min/1.73m2	eGFR < 60 ml/min per 1.73 m2	403	49	cg06671614	2.138 [1.481,3.087]	4.93348e-05	0.242788	2.104 [1.461,3.029]	6.35119e-05	0.249508	not calculated	not calculated	not calculated	not calculated	not calculated	not calculated
early-stage DKD progression	normal AER, eGFR > 60 ml/min/1.73m2	eGFR < 60 ml/min per 1.73 m2	403	49	cg19004883	13.214 [3.799,45.967]	4.9416e-05	0.242788	13.605 [3.843,48.166]	5.18958e-05	0.242852	not calculated	not calculated	not calculated	not calculated	not calculated	not calculated
early-stage DKD progression	normal AER, eGFR > 60 ml/min/1.73m2	eGFR < 60 ml/min per 1.73 m2	403	49	cg07138944	0.486 [0.343,0.689]	5.14972e-05	0.251391	0.458 [0.32,0.655]	1.91385e-05	0.16968	not calculated	not calculated	not calculated	not calculated	not calculated	not calculated
early-stage DKD progression	normal AER, eGFR > 60 ml/min/1.73m2	eGFR < 60 ml/min per 1.73 m2	403	49	cg14379719	8.817 [3.072,25.303]	5.19944e-05	0.252202	8.051 [2.793,23.204]	0.000112624	0.291421	not calculated	not calculated	not calculated	not calculated	not calculated	not calculated
early-stage DKD progression	normal AER, eGFR > 60 ml/min/1.73m2	eGFR < 60 ml/min per 1.73 m2	403	49	cg01296395	3.354 [1.866,6.029]	5.25828e-05	0.253442	3.086 [1.687,5.646]	0.000255318	0.339038	not calculated	not calculated	not calculated	not calculated	not calculated	not calculated
early-stage DKD progression	normal AER, eGFR > 60 ml/min/1.73m2	eGFR < 60 ml/min per 1.73 m2	403	49	cg15203522	0.338 [0.2,0.572]	5.37662e-05	0.257516	0.336 [0.197,0.573]	6.21203e-05	0.249508	not calculated	not calculated	not calculated	not calculated	not calculated	not calculated
early-stage DKD progression	normal AER, eGFR > 60 ml/min/1.73m2	eGFR < 60 ml/min per 1.73 m2	403	49	cg09886849	1.966 [1.416,2.73]	5.42912e-05	0.258234	2.002 [1.441,2.783]	3.58119e-05	0.213063	not calculated	not calculated	not calculated	not calculated	not calculated	not calculated
early-stage DKD progression	normal AER, eGFR > 60 ml/min/1.73m2	eGFR < 60 ml/min per 1.73 m2	403	49	cg06026805	2.012 [1.433,2.825]	5.45944e-05	0.258234	2.092 [1.482,2.953]	2.73071e-05	0.194349	not calculated	not calculated	not calculated	not calculated	not calculated	not calculated
early-stage DKD progression	normal AER, eGFR > 60 ml/min/1.73m2	eGFR < 60 ml/min per 1.73 m2	403	49	cg13686104	0.348 [0.209,0.582]	5.51542e-05	0.259272	0.363 [0.215,0.612]	0.000141388	0.300644	not calculated	not calculated	not calculated	not calculated	not calculated	not calculated
early-stage DKD progression	normal AER, eGFR > 60 ml/min/1.73m2	eGFR < 60 ml/min per 1.73 m2	403	49	cg00351324	0.455 [0.31,0.668]	5.65979e-05	0.260453	0.473 [0.323,0.694]	0.000130928	0.300321	not calculated	not calculated	not calculated	not calculated	not calculated	not calculated
early-stage DKD progression	normal AER, eGFR > 60 ml/min/1.73m2	eGFR < 60 ml/min per 1.73 m2	403	49	cg01661494	0.488 [0.344,0.692]	5.68393e-05	0.260453	0.438 [0.307,0.625]	5.52946e-06	0.110349	not calculated	not calculated	not calculated	not calculated	not calculated	not calculated
early-stage DKD progression	normal AER, eGFR > 60 ml/min/1.73m2	eGFR < 60 ml/min per 1.73 m2	403	49	cg14764542	1.778 [1.343,2.353]	5.71809e-05	0.260453	1.682 [1.269,2.229]	0.000296802	0.352824	not calculated	not calculated	not calculated	not calculated	not calculated	not calculated
early-stage DKD progression	normal AER, eGFR > 60 ml/min/1.73m2	eGFR < 60 ml/min per 1.73 m2	403	49	cg00341935	5.095 [2.305,11.263]	5.73635e-05	0.260453	4.93 [2.205,11.022]	0.000101809	0.280974	not calculated	not calculated	not calculated	not calculated	not calculated	not calculated
early-stage DKD progression	normal AER, eGFR > 60 ml/min/1.73m2	eGFR < 60 ml/min per 1.73 m2	403	49	cg02453603	0.205 [0.095,0.444]	5.76916e-05	0.260453	0.209 [0.096,0.459]	9.25157e-05	0.272024	not calculated	not calculated	not calculated	not calculated	not calculated	not calculated
early-stage DKD progression	normal AER, eGFR > 60 ml/min/1.73m2	eGFR < 60 ml/min per 1.73 m2	403	49	cg09892459	2.21 [1.502,3.253]	5.77448e-05	0.260453	2.322 [1.552,3.476]	4.19808e-05	0.229418	not calculated	not calculated	not calculated	not calculated	not calculated	not calculated
early-stage DKD progression	normal AER, eGFR > 60 ml/min/1.73m2	eGFR < 60 ml/min per 1.73 m2	403	49	cg22823236	2.23 [1.509,3.297]	5.77996e-05	0.260453	2.189 [1.486,3.224]	7.32347e-05	0.254662	not calculated	not calculated	not calculated	not calculated	not calculated	not calculated
early-stage DKD progression	normal AER, eGFR > 60 ml/min/1.73m2	eGFR < 60 ml/min per 1.73 m2	403	49	cg23288059	5.673 [2.432,13.233]	5.90042e-05	0.262053	5.068 [2.215,11.595]	0.000121288	0.294157	not calculated	not calculated	not calculated	not calculated	not calculated	not calculated
early-stage DKD progression	normal AER, eGFR > 60 ml/min/1.73m2	eGFR < 60 ml/min per 1.73 m2	403	49	cg18019004	5.969 [2.496,14.274]	5.91189e-05	0.262053	6.292 [2.554,15.501]	6.39154e-05	0.249508	not calculated	not calculated	not calculated	not calculated	not calculated	not calculated
early-stage DKD progression	normal AER, eGFR > 60 ml/min/1.73m2	eGFR < 60 ml/min per 1.73 m2	403	49	cg01047218	0.221 [0.106,0.462]	5.93073e-05	0.262053	0.215 [0.101,0.455]	5.89293e-05	0.249508	not calculated	not calculated	not calculated	not calculated	not calculated	not calculated
early-stage DKD progression	normal AER, eGFR > 60 ml/min/1.73m2	eGFR < 60 ml/min per 1.73 m2	403	49	cg00336800	3.751 [1.966,7.154]	6.01094e-05	0.262053	4.117 [2.115,8.014]	3.11888e-05	0.208541	not calculated	not calculated	not calculated	not calculated	not calculated	not calculated
early-stage DKD progression	normal AER, eGFR > 60 ml/min/1.73m2	eGFR < 60 ml/min per 1.73 m2	403	49	cg05154538	0.595 [0.461,0.767]	6.06444e-05	0.262053	0.607 [0.469,0.785]	0.000142358	0.300644	not calculated	not calculated	not calculated	not calculated	not calculated	not calculated
early-stage DKD progression	normal AER, eGFR > 60 ml/min/1.73m2	eGFR < 60 ml/min per 1.73 m2	403	49	cg07952254	4.682 [2.202,9.956]	6.0666e-05	0.262053	4.881 [2.269,10.499]	4.98028e-05	0.242852	not calculated	not calculated	not calculated	not calculated	not calculated	not calculated
early-stage DKD progression	normal AER, eGFR > 60 ml/min/1.73m2	eGFR < 60 ml/min per 1.73 m2	403	49	cg19589073	3.581 [1.92,6.68]	6.07564e-05	0.262053	3.577 [1.899,6.737]	7.98435e-05	0.260961	not calculated	not calculated	not calculated	not calculated	not calculated	not calculated
early-stage DKD progression	normal AER, eGFR > 60 ml/min/1.73m2	eGFR < 60 ml/min per 1.73 m2	403	49	cg06937548	0.327 [0.189,0.565]	6.09075e-05	0.262053	0.316 [0.182,0.549]	4.18547e-05	0.229418	not calculated	not calculated	not calculated	not calculated	not calculated	not calculated
early-stage DKD progression	normal AER, eGFR > 60 ml/min/1.73m2	eGFR < 60 ml/min per 1.73 m2	403	49	cg26576481	0.364 [0.222,0.597]	6.15507e-05	0.263266	0.363 [0.222,0.594]	5.39901e-05	0.242852	not calculated	not calculated	not calculated	not calculated	not calculated	not calculated
early-stage DKD progression	normal AER, eGFR > 60 ml/min/1.73m2	eGFR < 60 ml/min per 1.73 m2	403	49	cg17342766	3.846 [1.99,7.434]	6.18808e-05	0.263266	4.002 [2.046,7.826]	5.06952e-05	0.242852	not calculated	not calculated	not calculated	not calculated	not calculated	not calculated
early-stage DKD progression	normal AER, eGFR > 60 ml/min/1.73m2	eGFR < 60 ml/min per 1.73 m2	403	49	cg03494138	0.355 [0.213,0.589]	6.25509e-05	0.264539	0.374 [0.227,0.617]	0.000116985	0.291421	not calculated	not calculated	not calculated	not calculated	not calculated	not calculated
early-stage DKD progression	normal AER, eGFR > 60 ml/min/1.73m2	eGFR < 60 ml/min per 1.73 m2	403	49	cg19415185	2.297 [1.529,3.452]	6.28747e-05	0.264539	2.268 [1.502,3.426]	9.87467e-05	0.279552	not calculated	not calculated	not calculated	not calculated	not calculated	not calculated
early-stage DKD progression	normal AER, eGFR > 60 ml/min/1.73m2	eGFR < 60 ml/min per 1.73 m2	403	49	cg01887308	0.18 [0.077,0.417]	6.45338e-05	0.270027	0.186 [0.08,0.432]	8.97421e-05	0.270043	not calculated	not calculated	not calculated	not calculated	not calculated	not calculated
early-stage DKD progression	normal AER, eGFR > 60 ml/min/1.73m2	eGFR < 60 ml/min per 1.73 m2	403	49	cg02117021	2.026 [1.433,2.866]	6.51366e-05	0.27106	2.052 [1.443,2.917]	6.1918e-05	0.249508	not calculated	not calculated	not calculated	not calculated	not calculated	not calculated
early-stage DKD progression	normal AER, eGFR > 60 ml/min/1.73m2	eGFR < 60 ml/min per 1.73 m2	403	49	cg02310273	2.912 [1.723,4.922]	6.56633e-05	0.271767	2.894 [1.708,4.903]	7.8591e-05	0.260815	not calculated	not calculated	not calculated	not calculated	not calculated	not calculated
early-stage DKD progression	normal AER, eGFR > 60 ml/min/1.73m2	eGFR < 60 ml/min per 1.73 m2	403	49	cg25492875	2.621 [1.633,4.209]	6.62891e-05	0.272874	2.721 [1.654,4.474]	8.05702e-05	0.262211	not calculated	not calculated	not calculated	not calculated	not calculated	not calculated
early-stage DKD progression	normal AER, eGFR > 60 ml/min/1.73m2	eGFR < 60 ml/min per 1.73 m2	403	49	cg18786126	23.811 [5.012,113.126]	6.68729e-05	0.273002	21.433 [4.509,101.873]	0.000116384	0.291421	not calculated	not calculated	not calculated	not calculated	not calculated	not calculated
early-stage DKD progression	normal AER, eGFR > 60 ml/min/1.73m2	eGFR < 60 ml/min per 1.73 m2	403	49	cg03346271	3.072 [1.769,5.334]	6.72874e-05	0.273002	2.958 [1.689,5.181]	0.000148962	0.303324	not calculated	not calculated	not calculated	not calculated	not calculated	not calculated
early-stage DKD progression	normal AER, eGFR > 60 ml/min/1.73m2	eGFR < 60 ml/min per 1.73 m2	403	49	cg05581314	3.036 [1.758,5.244]	6.77105e-05	0.273002	3.36 [1.922,5.874]	2.12571e-05	0.172559	not calculated	not calculated	not calculated	not calculated	not calculated	not calculated
early-stage DKD progression	normal AER, eGFR > 60 ml/min/1.73m2	eGFR < 60 ml/min per 1.73 m2	403	49	cg15038361	5.392 [2.353,12.356]	6.80967e-05	0.273002	6.474 [2.684,15.614]	3.20757e-05	0.208541	not calculated	not calculated	not calculated	not calculated	not calculated	not calculated
early-stage DKD progression	normal AER, eGFR > 60 ml/min/1.73m2	eGFR < 60 ml/min per 1.73 m2	403	49	cg14592284	3.932 [2.004,7.713]	6.81128e-05	0.273002	3.524 [1.789,6.942]	0.000271388	0.343216	not calculated	not calculated	not calculated	not calculated	not calculated	not calculated
early-stage DKD progression	normal AER, eGFR > 60 ml/min/1.73m2	eGFR < 60 ml/min per 1.73 m2	403	49	cg06857476	1.84 [1.363,2.485]	6.90649e-05	0.275369	1.72 [1.266,2.335]	0.000517166	0.400653	not calculated	not calculated	not calculated	not calculated	not calculated	not calculated
early-stage DKD progression	normal AER, eGFR > 60 ml/min/1.73m2	eGFR < 60 ml/min per 1.73 m2	403	49	cg08377888	3.496 [1.886,6.479]	6.99921e-05	0.277613	3.672 [1.958,6.888]	5.04748e-05	0.242852	not calculated	not calculated	not calculated	not calculated	not calculated	not calculated
early-stage DKD progression	normal AER, eGFR > 60 ml/min/1.73m2	eGFR < 60 ml/min per 1.73 m2	403	49	cg25750714	2.858 [1.703,4.798]	7.08713e-05	0.278442	2.833 [1.68,4.779]	9.39979e-05	0.274264	not calculated	not calculated	not calculated	not calculated	not calculated	not calculated
early-stage DKD progression	normal AER, eGFR > 60 ml/min/1.73m2	eGFR < 60 ml/min per 1.73 m2	403	49	cg24571477	0.466 [0.32,0.679]	7.09324e-05	0.278442	0.463 [0.318,0.675]	6.09102e-05	0.249508	not calculated	not calculated	not calculated	not calculated	not calculated	not calculated
early-stage DKD progression	normal AER, eGFR > 60 ml/min/1.73m2	eGFR < 60 ml/min per 1.73 m2	403	49	cg00595197	3.421 [1.864,6.276]	7.15195e-05	0.279307	3.608 [1.958,6.65]	3.89662e-05	0.223115	not calculated	not calculated	not calculated	not calculated	not calculated	not calculated
early-stage DKD progression	normal AER, eGFR > 60 ml/min/1.73m2	eGFR < 60 ml/min per 1.73 m2	403	49	cg16460466	0.536 [0.394,0.729]	7.24952e-05	0.281673	0.548 [0.404,0.742]	0.000102201	0.280974	not calculated	not calculated	not calculated	not calculated	not calculated	not calculated
early-stage DKD progression	normal AER, eGFR > 60 ml/min/1.73m2	eGFR < 60 ml/min per 1.73 m2	403	49	cg27197504	0.352 [0.209,0.59]	7.5422e-05	0.291557	0.359 [0.213,0.607]	0.000132532	0.300644	not calculated	not calculated	not calculated	not calculated	not calculated	not calculated
early-stage DKD progression	normal AER, eGFR > 60 ml/min/1.73m2	eGFR < 60 ml/min per 1.73 m2	403	49	cg08057338	0.146 [0.056,0.379]	7.67615e-05	0.293657	0.152 [0.058,0.395]	0.000111339	0.291421	not calculated	not calculated	not calculated	not calculated	not calculated	not calculated
early-stage DKD progression	normal AER, eGFR > 60 ml/min/1.73m2	eGFR < 60 ml/min per 1.73 m2	403	49	cg26728964	4.64 [2.168,9.93]	7.68589e-05	0.293657	4.543 [2.119,9.738]	0.000100047	0.280974	not calculated	not calculated	not calculated	not calculated	not calculated	not calculated
early-stage DKD progression	normal AER, eGFR > 60 ml/min/1.73m2	eGFR < 60 ml/min per 1.73 m2	403	49	cg00365182	0.15 [0.059,0.385]	7.80719e-05	0.293657	0.159 [0.062,0.402]	0.000106418	0.286364	not calculated	not calculated	not calculated	not calculated	not calculated	not calculated
early-stage DKD progression	normal AER, eGFR > 60 ml/min/1.73m2	eGFR < 60 ml/min per 1.73 m2	403	49	cg01368673	0.38 [0.235,0.614]	7.8163e-05	0.293657	0.365 [0.226,0.587]	3.31949e-05	0.208541	not calculated	not calculated	not calculated	not calculated	not calculated	not calculated
early-stage DKD progression	normal AER, eGFR > 60 ml/min/1.73m2	eGFR < 60 ml/min per 1.73 m2	403	49	cg02670556	4.126 [2.042,8.338]	7.84037e-05	0.293657	4.738 [2.296,9.776]	2.56335e-05	0.187701	not calculated	not calculated	not calculated	not calculated	not calculated	not calculated
early-stage DKD progression	normal AER, eGFR > 60 ml/min/1.73m2	eGFR < 60 ml/min per 1.73 m2	403	49	cg19767249	0.263 [0.136,0.511]	7.85211e-05	0.293657	0.282 [0.149,0.534]	0.000102191	0.280974	not calculated	not calculated	not calculated	not calculated	not calculated	not calculated
early-stage DKD progression	normal AER, eGFR > 60 ml/min/1.73m2	eGFR < 60 ml/min per 1.73 m2	403	49	cg11176924	0.38 [0.235,0.614]	7.88155e-05	0.293657	0.346 [0.212,0.564]	2.11495e-05	0.172559	not calculated	not calculated	not calculated	not calculated	not calculated	not calculated
early-stage DKD progression	normal AER, eGFR > 60 ml/min/1.73m2	eGFR < 60 ml/min per 1.73 m2	403	49	cg13855364	2.379 [1.547,3.658]	7.92396e-05	0.293657	2.274 [1.479,3.494]	0.0001795	0.311551	not calculated	not calculated	not calculated	not calculated	not calculated	not calculated
early-stage DKD progression	normal AER, eGFR > 60 ml/min/1.73m2	eGFR < 60 ml/min per 1.73 m2	403	49	cg18247042	0.511 [0.366,0.713]	7.94359e-05	0.293657	0.485 [0.341,0.691]	6.03521e-05	0.249508	not calculated	not calculated	not calculated	not calculated	not calculated	not calculated
early-stage DKD progression	normal AER, eGFR > 60 ml/min/1.73m2	eGFR < 60 ml/min per 1.73 m2	403	49	cg20299151	5.553 [2.368,13.023]	8.0922e-05	0.295026	7.441 [3.048,18.161]	1.04253e-05	0.12827	not calculated	not calculated	not calculated	not calculated	not calculated	not calculated
early-stage DKD progression	normal AER, eGFR > 60 ml/min/1.73m2	eGFR < 60 ml/min per 1.73 m2	403	49	cg07335806	0.393 [0.247,0.625]	8.09745e-05	0.295026	0.373 [0.23,0.604]	6.33443e-05	0.249508	not calculated	not calculated	not calculated	not calculated	not calculated	not calculated
early-stage DKD progression	normal AER, eGFR > 60 ml/min/1.73m2	eGFR < 60 ml/min per 1.73 m2	403	49	cg01315151	1.722 [1.314,2.256]	8.13157e-05	0.295026	1.723 [1.304,2.279]	0.000133318	0.300644	not calculated	not calculated	not calculated	not calculated	not calculated	not calculated
early-stage DKD progression	normal AER, eGFR > 60 ml/min/1.73m2	eGFR < 60 ml/min per 1.73 m2	403	49	cg17796593	3.82 [1.961,7.44]	8.13558e-05	0.295026	3.38 [1.752,6.518]	0.000279354	0.344514	not calculated	not calculated	not calculated	not calculated	not calculated	not calculated
early-stage DKD progression	normal AER, eGFR > 60 ml/min/1.73m2	eGFR < 60 ml/min per 1.73 m2	403	49	cg21245483	5.116 [2.269,11.537]	8.347e-05	0.300754	4.726 [2.067,10.802]	0.000231503	0.331388	not calculated	not calculated	not calculated	not calculated	not calculated	not calculated
early-stage DKD progression	normal AER, eGFR > 60 ml/min/1.73m2	eGFR < 60 ml/min per 1.73 m2	403	49	cg22183892	2.588 [1.611,4.156]	8.39271e-05	0.300754	2.464 [1.543,3.936]	0.000159601	0.308463	not calculated	not calculated	not calculated	not calculated	not calculated	not calculated
early-stage DKD progression	normal AER, eGFR > 60 ml/min/1.73m2	eGFR < 60 ml/min per 1.73 m2	403	49	cg19811608	5.666 [2.387,13.451]	8.43413e-05	0.300754	5.07 [2.147,11.974]	0.00021358	0.327263	not calculated	not calculated	not calculated	not calculated	not calculated	not calculated
early-stage DKD progression	normal AER, eGFR > 60 ml/min/1.73m2	eGFR < 60 ml/min per 1.73 m2	403	49	cg01193217	4.878 [2.214,10.75]	8.4515e-05	0.300754	4.912 [2.202,10.958]	0.000100907	0.280974	not calculated	not calculated	not calculated	not calculated	not calculated	not calculated
early-stage DKD progression	normal AER, eGFR > 60 ml/min/1.73m2	eGFR < 60 ml/min per 1.73 m2	403	49	cg18715385	0.207 [0.094,0.454]	8.52375e-05	0.300961	0.197 [0.088,0.442]	8.2253e-05	0.265036	not calculated	not calculated	not calculated	not calculated	not calculated	not calculated
early-stage DKD progression	normal AER, eGFR > 60 ml/min/1.73m2	eGFR < 60 ml/min per 1.73 m2	403	49	cg18654932	0.127 [0.046,0.356]	8.53635e-05	0.300961	0.126 [0.045,0.355]	8.77533e-05	0.270043	not calculated	not calculated	not calculated	not calculated	not calculated	not calculated
early-stage DKD progression	normal AER, eGFR > 60 ml/min/1.73m2	eGFR < 60 ml/min per 1.73 m2	403	49	cg06603466	5.064 [2.254,11.377]	8.58492e-05	0.301278	6.265 [2.722,14.422]	1.60557e-05	0.16523	not calculated	not calculated	not calculated	not calculated	not calculated	not calculated
early-stage DKD progression	normal AER, eGFR > 60 ml/min/1.73m2	eGFR < 60 ml/min per 1.73 m2	403	49	cg08983248	2.824 [1.682,4.741]	8.63613e-05	0.301685	2.884 [1.706,4.876]	7.6439e-05	0.258716	not calculated	not calculated	not calculated	not calculated	not calculated	not calculated
early-stage DKD progression	normal AER, eGFR > 60 ml/min/1.73m2	eGFR < 60 ml/min per 1.73 m2	403	49	cg07864031	0.526 [0.382,0.725]	8.70048e-05	0.302123	0.496 [0.356,0.691]	3.47194e-05	0.210351	not calculated	not calculated	not calculated	not calculated	not calculated	not calculated
early-stage DKD progression	normal AER, eGFR > 60 ml/min/1.73m2	eGFR < 60 ml/min per 1.73 m2	403	49	cg15558971	0.163 [0.066,0.404]	8.73939e-05	0.302123	0.163 [0.065,0.408]	0.000106366	0.286364	not calculated	not calculated	not calculated	not calculated	not calculated	not calculated
early-stage DKD progression	normal AER, eGFR > 60 ml/min/1.73m2	eGFR < 60 ml/min per 1.73 m2	403	49	cg24982491	0.281 [0.149,0.53]	8.78997e-05	0.302123	0.282 [0.149,0.533]	9.524e-05	0.275775	not calculated	not calculated	not calculated	not calculated	not calculated	not calculated
early-stage DKD progression	normal AER, eGFR > 60 ml/min/1.73m2	eGFR < 60 ml/min per 1.73 m2	403	49	cg15522161	3.097 [1.759,5.454]	8.97189e-05	0.302123	3.242 [1.812,5.803]	7.45861e-05	0.255856	not calculated	not calculated	not calculated	not calculated	not calculated	not calculated
early-stage DKD progression	normal AER, eGFR > 60 ml/min/1.73m2	eGFR < 60 ml/min per 1.73 m2	403	49	cg17797182	0.463 [0.315,0.681]	8.99774e-05	0.302123	0.436 [0.292,0.649]	4.45785e-05	0.235856	not calculated	not calculated	not calculated	not calculated	not calculated	not calculated
early-stage DKD progression	normal AER, eGFR > 60 ml/min/1.73m2	eGFR < 60 ml/min per 1.73 m2	403	49	cg12945363	3.686 [1.919,7.082]	9.00236e-05	0.302123	3.893 [1.996,7.594]	6.68621e-05	0.249598	not calculated	not calculated	not calculated	not calculated	not calculated	not calculated
early-stage DKD progression	normal AER, eGFR > 60 ml/min/1.73m2	eGFR < 60 ml/min per 1.73 m2	403	49	cg19881069	1.504 [1.226,1.845]	9.03304e-05	0.302123	1.45 [1.177,1.787]	0.000485227	0.396054	not calculated	not calculated	not calculated	not calculated	not calculated	not calculated
early-stage DKD progression	normal AER, eGFR > 60 ml/min/1.73m2	eGFR < 60 ml/min per 1.73 m2	403	49	cg23492613	0.324 [0.185,0.57]	9.13471e-05	0.302123	0.305 [0.171,0.544]	5.6406e-05	0.24687	not calculated	not calculated	not calculated	not calculated	not calculated	not calculated
early-stage DKD progression	normal AER, eGFR > 60 ml/min/1.73m2	eGFR < 60 ml/min per 1.73 m2	403	49	cg20002843	3.415 [1.845,6.319]	9.17519e-05	0.302123	3.362 [1.819,6.212]	0.000109071	0.291421	not calculated	not calculated	not calculated	not calculated	not calculated	not calculated
early-stage DKD progression	normal AER, eGFR > 60 ml/min/1.73m2	eGFR < 60 ml/min per 1.73 m2	403	49	cg22244076	0.386 [0.24,0.622]	9.20528e-05	0.302123	0.377 [0.233,0.61]	6.8814e-05	0.252619	not calculated	not calculated	not calculated	not calculated	not calculated	not calculated
early-stage DKD progression	normal AER, eGFR > 60 ml/min/1.73m2	eGFR < 60 ml/min per 1.73 m2	403	49	cg20275889	0.496 [0.349,0.705]	9.25097e-05	0.302123	0.495 [0.347,0.705]	9.63539e-05	0.277944	not calculated	not calculated	not calculated	not calculated	not calculated	not calculated
early-stage DKD progression	normal AER, eGFR > 60 ml/min/1.73m2	eGFR < 60 ml/min per 1.73 m2	403	49	cg11376472	4.317 [2.074,8.988]	9.25747e-05	0.302123	4.092 [1.973,8.484]	0.000152523	0.305381	not calculated	not calculated	not calculated	not calculated	not calculated	not calculated
early-stage DKD progression	normal AER, eGFR > 60 ml/min/1.73m2	eGFR < 60 ml/min per 1.73 m2	403	49	cg05967001	7.68 [2.763,21.346]	9.27938e-05	0.302123	7.877 [2.86,21.694]	6.51505e-05	0.249508	not calculated	not calculated	not calculated	not calculated	not calculated	not calculated
early-stage DKD progression	normal AER, eGFR > 60 ml/min/1.73m2	eGFR < 60 ml/min per 1.73 m2	403	49	cg03629335	1.844 [1.357,2.506]	9.2814e-05	0.302123	1.87 [1.375,2.543]	6.68577e-05	0.249598	not calculated	not calculated	not calculated	not calculated	not calculated	not calculated
early-stage DKD progression	normal AER, eGFR > 60 ml/min/1.73m2	eGFR < 60 ml/min per 1.73 m2	403	49	cg22751099	3.509 [1.869,6.586]	9.34693e-05	0.302123	3.509 [1.852,6.649]	0.00011828	0.291504	not calculated	not calculated	not calculated	not calculated	not calculated	not calculated
early-stage DKD progression	normal AER, eGFR > 60 ml/min/1.73m2	eGFR < 60 ml/min per 1.73 m2	403	49	cg03172657	0.186 [0.08,0.432]	9.34756e-05	0.302123	0.183 [0.078,0.426]	8.30461e-05	0.265726	not calculated	not calculated	not calculated	not calculated	not calculated	not calculated
early-stage DKD progression	normal AER, eGFR > 60 ml/min/1.73m2	eGFR < 60 ml/min per 1.73 m2	403	49	cg12046414	0.191 [0.083,0.438]	9.38598e-05	0.302123	0.179 [0.077,0.421]	7.80608e-05	0.260815	not calculated	not calculated	not calculated	not calculated	not calculated	not calculated
early-stage DKD progression	normal AER, eGFR > 60 ml/min/1.73m2	eGFR < 60 ml/min per 1.73 m2	403	49	cg01591369	2.272 [1.505,3.431]	9.48067e-05	0.302123	2.42 [1.577,3.714]	5.21375e-05	0.242852	not calculated	not calculated	not calculated	not calculated	not calculated	not calculated
early-stage DKD progression	normal AER, eGFR > 60 ml/min/1.73m2	eGFR < 60 ml/min per 1.73 m2	403	49	cg03138668	5.182 [2.268,11.84]	9.5076e-05	0.302123	5.279 [2.31,12.062]	7.96609e-05	0.260961	not calculated	not calculated	not calculated	not calculated	not calculated	not calculated
early-stage DKD progression	normal AER, eGFR > 60 ml/min/1.73m2	eGFR < 60 ml/min per 1.73 m2	403	49	cg21785455	0.318 [0.179,0.566]	9.51876e-05	0.302123	0.312 [0.175,0.555]	7.49476e-05	0.255944	not calculated	not calculated	not calculated	not calculated	not calculated	not calculated
early-stage DKD progression	normal AER, eGFR > 60 ml/min/1.73m2	eGFR < 60 ml/min per 1.73 m2	403	49	cg19760323	0.579 [0.44,0.762]	9.53548e-05	0.302123	0.569 [0.431,0.75]	6.38325e-05	0.249508	not calculated	not calculated	not calculated	not calculated	not calculated	not calculated
early-stage DKD progression	normal AER, eGFR > 60 ml/min/1.73m2	eGFR < 60 ml/min per 1.73 m2	403	49	cg24392473	2.783 [1.664,4.655]	9.54227e-05	0.302123	2.583 [1.542,4.325]	0.000309074	0.356064	not calculated	not calculated	not calculated	not calculated	not calculated	not calculated
early-stage DKD progression	normal AER, eGFR > 60 ml/min/1.73m2	eGFR < 60 ml/min per 1.73 m2	403	49	cg18191605	1.818 [1.346,2.454]	9.56114e-05	0.302123	1.827 [1.34,2.492]	0.00013921	0.300644	not calculated	not calculated	not calculated	not calculated	not calculated	not calculated
early-stage DKD progression	normal AER, eGFR > 60 ml/min/1.73m2	eGFR < 60 ml/min per 1.73 m2	403	49	cg08610986	0.169 [0.069,0.413]	9.60642e-05	0.3023	0.159 [0.064,0.394]	7.09309e-05	0.254662	not calculated	not calculated	not calculated	not calculated	not calculated	not calculated
early-stage DKD progression	normal AER, eGFR > 60 ml/min/1.73m2	eGFR < 60 ml/min per 1.73 m2	403	49	cg18248911	0.7 [0.586,0.838]	9.75923e-05	0.302631	0.736 [0.615,0.881]	0.000841926	0.441186	not calculated	not calculated	not calculated	not calculated	not calculated	not calculated
early-stage DKD progression	normal AER, eGFR > 60 ml/min/1.73m2	eGFR < 60 ml/min per 1.73 m2	403	49	cg09092200	2.354 [1.53,3.622]	9.77656e-05	0.302631	2.247 [1.453,3.475]	0.000273609	0.343216	not calculated	not calculated	not calculated	not calculated	not calculated	not calculated
early-stage DKD progression	normal AER, eGFR > 60 ml/min/1.73m2	eGFR < 60 ml/min per 1.73 m2	403	49	cg16619849	2.071 [1.436,2.987]	9.77878e-05	0.302631	2.044 [1.42,2.943]	0.000121134	0.294157	not calculated	not calculated	not calculated	not calculated	not calculated	not calculated
early-stage DKD progression	normal AER, eGFR > 60 ml/min/1.73m2	eGFR < 60 ml/min per 1.73 m2	403	49	cg14217589	0.495 [0.348,0.705]	9.80407e-05	0.302631	0.48 [0.335,0.689]	6.64764e-05	0.249598	not calculated	not calculated	not calculated	not calculated	not calculated	not calculated
early-stage DKD progression	normal AER, eGFR > 60 ml/min/1.73m2	eGFR < 60 ml/min per 1.73 m2	403	49	cg14802468	2.357 [1.531,3.628]	9.82978e-05	0.302631	2.193 [1.436,3.347]	0.000275891	0.343216	not calculated	not calculated	not calculated	not calculated	not calculated	not calculated
early-stage DKD progression	normal AER, eGFR > 60 ml/min/1.73m2	eGFR < 60 ml/min per 1.73 m2	403	49	cg13165070	0.1 [0.031,0.318]	9.8554e-05	0.302631	0.086 [0.027,0.279]	4.3214e-05	0.233398	not calculated	not calculated	not calculated	not calculated	not calculated	not calculated
early-stage DKD progression	normal AER, eGFR > 60 ml/min/1.73m2	eGFR < 60 ml/min per 1.73 m2	403	49	cg02062731	0.171 [0.07,0.416]	9.92941e-05	0.30368	0.187 [0.078,0.451]	0.000185364	0.313111	not calculated	not calculated	not calculated	not calculated	not calculated	not calculated
early-stage DKD progression	normal AER, eGFR > 60 ml/min/1.73m2	eGFR < 60 ml/min per 1.73 m2	403	49	cg19389606	0.13 [0.046,0.363]	9.97343e-05	0.303806	0.148 [0.052,0.426]	0.000389389	0.379753	not calculated	not calculated	not calculated	not calculated	not calculated	not calculated
early-stage DKD progression	normal AER, eGFR > 60 ml/min/1.73m2	eGFR < 60 ml/min per 1.73 m2	403	49	cg00137634	0.296 [0.16,0.546]	0.000100353	0.304474	0.275 [0.149,0.511]	4.21617e-05	0.229418	not calculated	not calculated	not calculated	not calculated	not calculated	not calculated
early-stage DKD progression	normal AER, eGFR > 60 ml/min/1.73m2	eGFR < 60 ml/min per 1.73 m2	403	49	cg08292653	0.16 [0.063,0.403]	0.000101779	0.306522	0.148 [0.059,0.37]	4.49029e-05	0.235856	not calculated	not calculated	not calculated	not calculated	not calculated	not calculated
early-stage DKD progression	normal AER, eGFR > 60 ml/min/1.73m2	eGFR < 60 ml/min per 1.73 m2	403	49	cg01364799	0.459 [0.31,0.68]	0.000102554	0.306522	0.416 [0.278,0.621]	1.8305e-05	0.16968	not calculated	not calculated	not calculated	not calculated	not calculated	not calculated
early-stage DKD progression	normal AER, eGFR > 60 ml/min/1.73m2	eGFR < 60 ml/min per 1.73 m2	403	49	cg11839291	3.312 [1.809,6.064]	0.000104164	0.306522	3.298 [1.813,5.999]	9.23963e-05	0.272024	not calculated	not calculated	not calculated	not calculated	not calculated	not calculated
early-stage DKD progression	normal AER, eGFR > 60 ml/min/1.73m2	eGFR < 60 ml/min per 1.73 m2	403	49	cg09071155	4.561 [2.117,9.825]	0.000106261	0.306522	4.889 [2.219,10.774]	8.24825e-05	0.265036	not calculated	not calculated	not calculated	not calculated	not calculated	not calculated
early-stage DKD progression	normal AER, eGFR > 60 ml/min/1.73m2	eGFR < 60 ml/min per 1.73 m2	403	49	cg04654153	0.589 [0.45,0.77]	0.000108965	0.310332	0.561 [0.424,0.743]	5.25859e-05	0.242852	not calculated	not calculated	not calculated	not calculated	not calculated	not calculated
early-stage DKD progression	normal AER, eGFR > 60 ml/min/1.73m2	eGFR < 60 ml/min per 1.73 m2	403	49	cg02837945	0.218 [0.101,0.472]	0.000110798	0.310614	0.203 [0.093,0.447]	7.36875e-05	0.255072	not calculated	not calculated	not calculated	not calculated	not calculated	not calculated
early-stage DKD progression	normal AER, eGFR > 60 ml/min/1.73m2	eGFR < 60 ml/min per 1.73 m2	403	49	cg12093819	3.8 [1.93,7.48]	0.00011202	0.310614	3.784 [1.937,7.394]	9.8728e-05	0.279552	not calculated	not calculated	not calculated	not calculated	not calculated	not calculated
early-stage DKD progression	normal AER, eGFR > 60 ml/min/1.73m2	eGFR < 60 ml/min per 1.73 m2	403	49	cg10413954	0.253 [0.126,0.508]	0.000113592	0.310614	0.249 [0.124,0.499]	8.98609e-05	0.270043	not calculated	not calculated	not calculated	not calculated	not calculated	not calculated
early-stage DKD progression	normal AER, eGFR > 60 ml/min/1.73m2	eGFR < 60 ml/min per 1.73 m2	403	49	cg03394405	2.679 [1.624,4.422]	0.000115004	0.310614	2.699 [1.654,4.403]	6.99372e-05	0.254073	not calculated	not calculated	not calculated	not calculated	not calculated	not calculated
early-stage DKD progression	normal AER, eGFR > 60 ml/min/1.73m2	eGFR < 60 ml/min per 1.73 m2	403	49	cg15827870	0.142 [0.053,0.383]	0.000115015	0.310614	0.139 [0.051,0.374]	9.48561e-05	0.275712	not calculated	not calculated	not calculated	not calculated	not calculated	not calculated
early-stage DKD progression	normal AER, eGFR > 60 ml/min/1.73m2	eGFR < 60 ml/min per 1.73 m2	403	49	cg08574558	12.831 [3.507,46.944]	0.000115189	0.310614	14.467 [3.903,53.62]	6.40591e-05	0.249508	not calculated	not calculated	not calculated	not calculated	not calculated	not calculated
early-stage DKD progression	normal AER, eGFR > 60 ml/min/1.73m2	eGFR < 60 ml/min per 1.73 m2	403	49	cg24492183	1.889 [1.367,2.61]	0.000115653	0.310614	1.943 [1.401,2.694]	6.76077e-05	0.25115	not calculated	not calculated	not calculated	not calculated	not calculated	not calculated
early-stage DKD progression	normal AER, eGFR > 60 ml/min/1.73m2	eGFR < 60 ml/min per 1.73 m2	403	49	cg08404328	0.507 [0.359,0.716]	0.000117012	0.310614	0.485 [0.34,0.692]	6.55273e-05	0.249508	not calculated	not calculated	not calculated	not calculated	not calculated	not calculated
early-stage DKD progression	normal AER, eGFR > 60 ml/min/1.73m2	eGFR < 60 ml/min per 1.73 m2	403	49	cg10022295	1.802 [1.335,2.432]	0.000118528	0.310614	1.87 [1.387,2.522]	4.11881e-05	0.229418	not calculated	not calculated	not calculated	not calculated	not calculated	not calculated
early-stage DKD progression	normal AER, eGFR > 60 ml/min/1.73m2	eGFR < 60 ml/min per 1.73 m2	403	49	cg01447236	0.298 [0.161,0.552]	0.000118817	0.310614	0.282 [0.153,0.522]	5.3373e-05	0.242852	not calculated	not calculated	not calculated	not calculated	not calculated	not calculated
early-stage DKD progression	normal AER, eGFR > 60 ml/min/1.73m2	eGFR < 60 ml/min per 1.73 m2	403	49	cg12431505	2.273 [1.496,3.454]	0.000120746	0.310614	2.35 [1.533,3.602]	8.83491e-05	0.270043	not calculated	not calculated	not calculated	not calculated	not calculated	not calculated
early-stage DKD progression	normal AER, eGFR > 60 ml/min/1.73m2	eGFR < 60 ml/min per 1.73 m2	403	49	cg05673332	2.797 [1.655,4.725]	0.000121239	0.310614	2.998 [1.749,5.137]	6.45806e-05	0.249508	not calculated	not calculated	not calculated	not calculated	not calculated	not calculated
early-stage DKD progression	normal AER, eGFR > 60 ml/min/1.73m2	eGFR < 60 ml/min per 1.73 m2	403	49	cg02505409	0.205 [0.091,0.46]	0.000121708	0.310614	0.187 [0.083,0.417]	4.35975e-05	0.233811	not calculated	not calculated	not calculated	not calculated	not calculated	not calculated
early-stage DKD progression	normal AER, eGFR > 60 ml/min/1.73m2	eGFR < 60 ml/min per 1.73 m2	403	49	cg27196467	2.432 [1.546,3.827]	0.000121888	0.310614	2.597 [1.634,4.127]	5.42274e-05	0.242852	not calculated	not calculated	not calculated	not calculated	not calculated	not calculated
early-stage DKD progression	normal AER, eGFR > 60 ml/min/1.73m2	eGFR < 60 ml/min per 1.73 m2	403	49	cg08443605	3.2 [1.767,5.795]	0.000124172	0.312244	3.376 [1.873,6.085]	5.16744e-05	0.242852	not calculated	not calculated	not calculated	not calculated	not calculated	not calculated
early-stage DKD progression	normal AER, eGFR > 60 ml/min/1.73m2	eGFR < 60 ml/min per 1.73 m2	403	49	cg23039227	7.361 [2.652,20.433]	0.000126855	0.313683	8.626 [3.062,24.303]	4.55461e-05	0.237569	not calculated	not calculated	not calculated	not calculated	not calculated	not calculated
early-stage DKD progression	normal AER, eGFR > 60 ml/min/1.73m2	eGFR < 60 ml/min per 1.73 m2	403	49	cg12650011	0.532 [0.386,0.735]	0.000126866	0.313683	0.504 [0.362,0.702]	5.01489e-05	0.242852	not calculated	not calculated	not calculated	not calculated	not calculated	not calculated
early-stage DKD progression	normal AER, eGFR > 60 ml/min/1.73m2	eGFR < 60 ml/min per 1.73 m2	403	49	cg14022377	0.599 [0.46,0.778]	0.00012706	0.313683	0.581 [0.444,0.76]	7.55211e-05	0.256751	not calculated	not calculated	not calculated	not calculated	not calculated	not calculated
early-stage DKD progression	normal AER, eGFR > 60 ml/min/1.73m2	eGFR < 60 ml/min per 1.73 m2	403	49	cg20311037	0.369 [0.222,0.615]	0.000127594	0.313683	0.346 [0.205,0.585]	7.23886e-05	0.254662	not calculated	not calculated	not calculated	not calculated	not calculated	not calculated
early-stage DKD progression	normal AER, eGFR > 60 ml/min/1.73m2	eGFR < 60 ml/min per 1.73 m2	403	49	cg22081728	3.093 [1.735,5.515]	0.000129947	0.31437	3.437 [1.875,6.301]	6.5477e-05	0.249508	not calculated	not calculated	not calculated	not calculated	not calculated	not calculated
early-stage DKD progression	normal AER, eGFR > 60 ml/min/1.73m2	eGFR < 60 ml/min per 1.73 m2	403	49	cg23658045	0.384 [0.235,0.627]	0.000130145	0.31437	0.37 [0.228,0.598]	4.93905e-05	0.242852	not calculated	not calculated	not calculated	not calculated	not calculated	not calculated
early-stage DKD progression	normal AER, eGFR > 60 ml/min/1.73m2	eGFR < 60 ml/min per 1.73 m2	403	49	cg20728580	1.813 [1.336,2.459]	0.000133193	0.316789	1.921 [1.4,2.635]	5.29905e-05	0.242852	not calculated	not calculated	not calculated	not calculated	not calculated	not calculated
early-stage DKD progression	normal AER, eGFR > 60 ml/min/1.73m2	eGFR < 60 ml/min per 1.73 m2	403	49	cg26395478	0.155 [0.06,0.404]	0.000133615	0.316789	0.152 [0.059,0.389]	8.47594e-05	0.268948	not calculated	not calculated	not calculated	not calculated	not calculated	not calculated
early-stage DKD progression	normal AER, eGFR > 60 ml/min/1.73m2	eGFR < 60 ml/min per 1.73 m2	403	49	cg27492459	4.159 [2.001,8.645]	0.000134514	0.316789	4.328 [2.071,9.045]	9.77472e-05	0.279552	not calculated	not calculated	not calculated	not calculated	not calculated	not calculated
early-stage DKD progression	normal AER, eGFR > 60 ml/min/1.73m2	eGFR < 60 ml/min per 1.73 m2	403	49	cg10136240	2.55 [1.577,4.124]	0.000135545	0.316789	2.715 [1.661,4.439]	6.80846e-05	0.251694	not calculated	not calculated	not calculated	not calculated	not calculated	not calculated
early-stage DKD progression	normal AER, eGFR > 60 ml/min/1.73m2	eGFR < 60 ml/min per 1.73 m2	403	49	cg10760240	0.782 [0.689,0.887]	0.000135952	0.316789	0.761 [0.67,0.864]	2.67303e-05	0.192039	not calculated	not calculated	not calculated	not calculated	not calculated	not calculated
early-stage DKD progression	normal AER, eGFR > 60 ml/min/1.73m2	eGFR < 60 ml/min per 1.73 m2	403	49	cg17003301	0.417 [0.266,0.654]	0.000136672	0.317319	0.395 [0.248,0.629]	8.81869e-05	0.270043	not calculated	not calculated	not calculated	not calculated	not calculated	not calculated
early-stage DKD progression	normal AER, eGFR > 60 ml/min/1.73m2	eGFR < 60 ml/min per 1.73 m2	403	49	cg05317396	0.227 [0.106,0.487]	0.000141461	0.319987	0.21 [0.099,0.448]	5.36285e-05	0.242852	not calculated	not calculated	not calculated	not calculated	not calculated	not calculated
early-stage DKD progression	normal AER, eGFR > 60 ml/min/1.73m2	eGFR < 60 ml/min per 1.73 m2	403	49	cg27195238	0.379 [0.23,0.625]	0.000143754	0.319987	0.35 [0.21,0.582]	5.29739e-05	0.242852	not calculated	not calculated	not calculated	not calculated	not calculated	not calculated
early-stage DKD progression	normal AER, eGFR > 60 ml/min/1.73m2	eGFR < 60 ml/min per 1.73 m2	403	49	cg07662372	1.958 [1.385,2.768]	0.000143767	0.319987	2.102 [1.449,3.048]	9.00689e-05	0.270043	not calculated	not calculated	not calculated	not calculated	not calculated	not calculated
early-stage DKD progression	normal AER, eGFR > 60 ml/min/1.73m2	eGFR < 60 ml/min per 1.73 m2	403	49	cg27376136	4.87 [2.153,11.016]	0.0001441	0.319987	5.296 [2.303,12.179]	8.72417e-05	0.270043	not calculated	not calculated	not calculated	not calculated	not calculated	not calculated
early-stage DKD progression	normal AER, eGFR > 60 ml/min/1.73m2	eGFR < 60 ml/min per 1.73 m2	403	49	cg24697072	2.622 [1.593,4.316]	0.000149332	0.326127	2.826 [1.693,4.717]	7.02036e-05	0.254073	not calculated	not calculated	not calculated	not calculated	not calculated	not calculated
early-stage DKD progression	normal AER, eGFR > 60 ml/min/1.73m2	eGFR < 60 ml/min per 1.73 m2	403	49	cg11404156	3.39 [1.804,6.374]	0.000149948	0.326127	3.663 [1.906,7.041]	9.8193e-05	0.279552	not calculated	not calculated	not calculated	not calculated	not calculated	not calculated
early-stage DKD progression	normal AER, eGFR > 60 ml/min/1.73m2	eGFR < 60 ml/min per 1.73 m2	403	49	cg06766962	3.109 [1.728,5.595]	0.00015463	0.329477	3.359 [1.857,6.076]	6.17237e-05	0.249508	not calculated	not calculated	not calculated	not calculated	not calculated	not calculated
early-stage DKD progression	normal AER, eGFR > 60 ml/min/1.73m2	eGFR < 60 ml/min per 1.73 m2	403	49	cg01095510	0.434 [0.282,0.669]	0.000158252	0.329477	0.396 [0.25,0.625]	7.14924e-05	0.254662	not calculated	not calculated	not calculated	not calculated	not calculated	not calculated
early-stage DKD progression	normal AER, eGFR > 60 ml/min/1.73m2	eGFR < 60 ml/min per 1.73 m2	403	49	cg25336586	0.478 [0.326,0.701]	0.000158781	0.329477	0.454 [0.311,0.665]	4.80653e-05	0.242852	not calculated	not calculated	not calculated	not calculated	not calculated	not calculated
early-stage DKD progression	normal AER, eGFR > 60 ml/min/1.73m2	eGFR < 60 ml/min per 1.73 m2	403	49	cg04713951	0.223 [0.102,0.488]	0.000171686	0.338132	0.198 [0.089,0.44]	7.23783e-05	0.254662	not calculated	not calculated	not calculated	not calculated	not calculated	not calculated
early-stage DKD progression	normal AER, eGFR > 60 ml/min/1.73m2	eGFR < 60 ml/min per 1.73 m2	403	49	cg19314775	2.663 [1.598,4.44]	0.00017247	0.338132	2.94 [1.772,4.88]	3.0025e-05	0.205534	not calculated	not calculated	not calculated	not calculated	not calculated	not calculated
early-stage DKD progression	normal AER, eGFR > 60 ml/min/1.73m2	eGFR < 60 ml/min per 1.73 m2	403	49	cg14842376	0.246 [0.118,0.512]	0.000174644	0.339281	0.204 [0.094,0.439]	4.92919e-05	0.242852	not calculated	not calculated	not calculated	not calculated	not calculated	not calculated
early-stage DKD progression	normal AER, eGFR > 60 ml/min/1.73m2	eGFR < 60 ml/min per 1.73 m2	403	49	cg23955774	0.38 [0.229,0.63]	0.000177407	0.339452	0.353 [0.212,0.587]	6.04595e-05	0.249508	not calculated	not calculated	not calculated	not calculated	not calculated	not calculated
early-stage DKD progression	normal AER, eGFR > 60 ml/min/1.73m2	eGFR < 60 ml/min per 1.73 m2	403	49	cg15859278	2.493 [1.546,4.022]	0.000180721	0.342219	2.691 [1.64,4.416]	8.92205e-05	0.270043	not calculated	not calculated	not calculated	not calculated	not calculated	not calculated
early-stage DKD progression	normal AER, eGFR > 60 ml/min/1.73m2	eGFR < 60 ml/min per 1.73 m2	403	49	cg01323926	25.28 [4.648,137.503]	0.00018553	0.345448	34.365 [6.109,193.318]	5.9822e-05	0.249508	not calculated	not calculated	not calculated	not calculated	not calculated	not calculated
early-stage DKD progression	normal AER, eGFR > 60 ml/min/1.73m2	eGFR < 60 ml/min per 1.73 m2	403	49	cg10633479	2.294 [1.48,3.554]	0.000202199	0.35349	2.532 [1.616,3.967]	5.00803e-05	0.242852	not calculated	not calculated	not calculated	not calculated	not calculated	not calculated
early-stage DKD progression	normal AER, eGFR > 60 ml/min/1.73m2	eGFR < 60 ml/min per 1.73 m2	403	49	cg17233264	0.494 [0.34,0.717]	0.000204703	0.35349	0.468 [0.321,0.682]	7.91141e-05	0.260815	not calculated	not calculated	not calculated	not calculated	not calculated	not calculated
early-stage DKD progression	normal AER, eGFR > 60 ml/min/1.73m2	eGFR < 60 ml/min per 1.73 m2	403	49	cg20163429	0.533 [0.382,0.743]	0.000213128	0.354605	0.484 [0.347,0.675]	1.93847e-05	0.16968	not calculated	not calculated	not calculated	not calculated	not calculated	not calculated
early-stage DKD progression	normal AER, eGFR > 60 ml/min/1.73m2	eGFR < 60 ml/min per 1.73 m2	403	49	cg01083549	0.219 [0.098,0.489]	0.000215464	0.354605	0.208 [0.094,0.458]	9.78379e-05	0.279552	not calculated	not calculated	not calculated	not calculated	not calculated	not calculated
early-stage DKD progression	normal AER, eGFR > 60 ml/min/1.73m2	eGFR < 60 ml/min per 1.73 m2	403	49	cg14733672	0.083 [0.022,0.31]	0.000219412	0.354605	0.057 [0.015,0.221]	3.47672e-05	0.210351	not calculated	not calculated	not calculated	not calculated	not calculated	not calculated
early-stage DKD progression	normal AER, eGFR > 60 ml/min/1.73m2	eGFR < 60 ml/min per 1.73 m2	403	49	cg13144134	13.722 [3.406,55.272]	0.000229469	0.357593	17.843 [4.237,75.14]	8.5546e-05	0.269018	not calculated	not calculated	not calculated	not calculated	not calculated	not calculated
early-stage DKD progression	normal AER, eGFR > 60 ml/min/1.73m2	eGFR < 60 ml/min per 1.73 m2	403	49	cg23468137	2.875 [1.639,5.043]	0.000230894	0.357593	3.255 [1.817,5.833]	7.30249e-05	0.254662	not calculated	not calculated	not calculated	not calculated	not calculated	not calculated
early-stage DKD progression	normal AER, eGFR > 60 ml/min/1.73m2	eGFR < 60 ml/min per 1.73 m2	403	49	cg27642645	0.184 [0.075,0.454]	0.000234716	0.358927	0.177 [0.075,0.421]	8.97432e-05	0.270043	not calculated	not calculated	not calculated	not calculated	not calculated	not calculated
early-stage DKD progression	normal AER, eGFR > 60 ml/min/1.73m2	eGFR < 60 ml/min per 1.73 m2	403	49	cg15888663	2.449 [1.518,3.952]	0.000243677	0.362376	2.655 [1.648,4.278]	6.00549e-05	0.249508	not calculated	not calculated	not calculated	not calculated	not calculated	not calculated
early-stage DKD progression	normal AER, eGFR > 60 ml/min/1.73m2	eGFR < 60 ml/min per 1.73 m2	403	49	cg25779355	3.685 [1.832,7.413]	0.00025394	0.366259	4.491 [2.146,9.396]	6.67241e-05	0.249598	not calculated	not calculated	not calculated	not calculated	not calculated	not calculated
early-stage DKD progression	normal AER, eGFR > 60 ml/min/1.73m2	eGFR < 60 ml/min per 1.73 m2	403	49	cg05086699	0.55 [0.399,0.759]	0.000267682	0.373352	0.524 [0.379,0.723]	8.59727e-05	0.269018	not calculated	not calculated	not calculated	not calculated	not calculated	not calculated
early-stage DKD progression	normal AER, eGFR > 60 ml/min/1.73m2	eGFR < 60 ml/min per 1.73 m2	403	49	cg18576635	0.528 [0.374,0.745]	0.000284254	0.382457	0.477 [0.334,0.683]	5.14924e-05	0.242852	not calculated	not calculated	not calculated	not calculated	not calculated	not calculated
early-stage DKD progression	normal AER, eGFR > 60 ml/min/1.73m2	eGFR < 60 ml/min per 1.73 m2	403	49	cg17567514	0.494 [0.338,0.724]	0.000294486	0.386454	0.452 [0.307,0.667]	6.13117e-05	0.249508	not calculated	not calculated	not calculated	not calculated	not calculated	not calculated
early-stage DKD progression	normal AER, eGFR > 60 ml/min/1.73m2	eGFR < 60 ml/min per 1.73 m2	403	49	cg01436571	2.304 [1.466,3.62]	0.000295675	0.386681	2.657 [1.645,4.293]	6.47918e-05	0.249508	not calculated	not calculated	not calculated	not calculated	not calculated	not calculated
early-stage DKD progression	normal AER, eGFR > 60 ml/min/1.73m2	eGFR < 60 ml/min per 1.73 m2	403	49	cg12210527	0.368 [0.214,0.633]	0.000300824	0.390366	0.347 [0.204,0.59]	9.39704e-05	0.274264	not calculated	not calculated	not calculated	not calculated	not calculated	not calculated
early-stage DKD progression	normal AER, eGFR > 60 ml/min/1.73m2	eGFR < 60 ml/min per 1.73 m2	403	49	cg05693910	0.623 [0.481,0.807]	0.000334586	0.399647	0.573 [0.435,0.755]	7.76216e-05	0.260815	not calculated	not calculated	not calculated	not calculated	not calculated	not calculated
early-stage DKD progression	normal AER, eGFR > 60 ml/min/1.73m2	eGFR < 60 ml/min per 1.73 m2	403	49	cg08390280	0.257 [0.122,0.541]	0.000342585	0.399679	0.21 [0.096,0.459]	9.17607e-05	0.271954	not calculated	not calculated	not calculated	not calculated	not calculated	not calculated
early-stage DKD progression	normal AER, eGFR > 60 ml/min/1.73m2	eGFR < 60 ml/min per 1.73 m2	403	49	cg15080098	0.562 [0.407,0.775]	0.000439969	0.427909	0.512 [0.368,0.712]	7.03963e-05	0.254073	not calculated	not calculated	not calculated	not calculated	not calculated	not calculated
early-stage DKD progression	normal AER, eGFR > 60 ml/min/1.73m2	eGFR < 60 ml/min per 1.73 m2	403	49	cg22977667	4.854 [1.999,11.783]	0.000480951	0.433447	6.685 [2.657,16.815]	5.42357e-05	0.242852	not calculated	not calculated	not calculated	not calculated	not calculated	not calculated
late-stage DKD progression	severe albuminuria, eGFR > 15 ml/min/1.73 m2	end-stage kidney disease	372	205	cg17944885	2.206 [1.837,2.65]	2.62922e-17	2.00225e-11	1.417 [1.166,1.721]	0.000453633	0.269768	1.398 [1.148,1.703]	0.000882	-0.513 [-0.612,-1.712]	1.10051e-21	-0.507 [-0.594,-1.671]	3.71339e-28
late-stage DKD progression	severe albuminuria, eGFR > 15 ml/min/1.73 m2	end-stage kidney disease	372	205	cg12272104	0.322 [0.233,0.443]	4.31424e-12	1.64273e-06	0.56 [0.405,0.776]	0.000493012	0.270928	0.569 [0.411,0.786]	0.000622	0.206 [0.144,0.488]	1.76571e-10	0.205 [0.148,0.494]	4.1295e-12
late-stage DKD progression	severe albuminuria, eGFR > 15 ml/min/1.73 m2	end-stage kidney disease	372	205	cg10579797	0.309 [0.206,0.464]	1.42844e-08	0.00362603	0.411 [0.273,0.619]	2.0412e-05	0.216162	0.420 [0.279,0.632]	3.1e-05	0.101 [0.054,0.207]	3.38238e-05	0.091 [0.047,0.183]	6.65544e-05
late-stage DKD progression	severe albuminuria, eGFR > 15 ml/min/1.73 m2	end-stage kidney disease	372	205	cg14999724	0.293 [0.19,0.453]	3.00306e-08	0.00571736	0.627 [0.407,0.965]	0.034071	0.506292	0.627 [0.405,0.971]	0.03628	0.142 [0.099,0.335]	4.23949e-10	0.142 [0.102,0.341]	1.39442e-11
late-stage DKD progression	severe albuminuria, eGFR > 15 ml/min/1.73 m2	end-stage kidney disease	372	205	cg21871803	0.376 [0.264,0.535]	5.41685e-08	0.00712937	0.663 [0.456,0.963]	0.0310054	0.496955	0.696 [0.478,1.014]	0.0588	0.143 [0.092,0.323]	6.69185e-08	0.142 [0.095,0.328]	6.58664e-09
late-stage DKD progression	severe albuminuria, eGFR > 15 ml/min/1.73 m2	end-stage kidney disease	372	205	cg04166335	0.281 [0.178,0.444]	5.61708e-08	0.00712937	0.568 [0.354,0.912]	0.0192139	0.456863	0.562 [0.349,0.904]	0.0175	0.098 [0.055,0.207]	1.10126e-05	0.09 [0.048,0.184]	2.72464e-05
late-stage DKD progression	severe albuminuria, eGFR > 15 ml/min/1.73 m2	end-stage kidney disease	372	205	cg03262246	0.225 [0.131,0.388]	7.99683e-08	0.00793655	0.632 [0.362,1.103]	0.106055	0.626898	0.613 [0.348, 1.083]	0.09186	0.101 [0.067,0.233]	1.66804e-08	0.082 [0.047,0.173]	5.45523e-06
late-stage DKD progression	severe albuminuria, eGFR > 15 ml/min/1.73 m2	end-stage kidney disease	372	205	cg00994936	0.234 [0.137,0.4]	1.00747e-07	0.00793655	0.605 [0.35,1.045]	0.0715541	0.579075	not calculated	not calculated	not calculated	not calculated	not calculated	not calculated
late-stage DKD progression	severe albuminuria, eGFR > 15 ml/min/1.73 m2	end-stage kidney disease	372	205	cg23013664	0.359 [0.246,0.523]	1.0102e-07	0.00793655	0.563 [0.379,0.837]	0.00452096	0.375861	not calculated	not calculated	not calculated	not calculated	not calculated	not calculated
late-stage DKD progression	severe albuminuria, eGFR > 15 ml/min/1.73 m2	end-stage kidney disease	372	205	cg11115840	0.414 [0.299,0.573]	1.04217e-07	0.00793655	0.691 [0.478,0.998]	0.0490067	0.539302	not calculated	not calculated	not calculated	not calculated	not calculated	not calculated
late-stage DKD progression	severe albuminuria, eGFR > 15 ml/min/1.73 m2	end-stage kidney disease	372	205	cg06536988	0.542 [0.431,0.68]	1.3982e-07	0.00954874	0.816 [0.625,1.065]	0.135074	0.657192	not calculated	not calculated	not calculated	not calculated	not calculated	not calculated
late-stage DKD progression	severe albuminuria, eGFR > 15 ml/min/1.73 m2	end-stage kidney disease	372	205	cg15697832	0.439 [0.322,0.597]	1.65718e-07	0.00954874	0.696 [0.508,0.954]	0.0244175	0.476064	not calculated	not calculated	not calculated	not calculated	not calculated	not calculated
late-stage DKD progression	severe albuminuria, eGFR > 15 ml/min/1.73 m2	end-stage kidney disease	372	205	cg10120159	0.361 [0.246,0.529]	1.77107e-07	0.00954874	0.618 [0.411,0.93]	0.0208399	0.463302	not calculated	not calculated	not calculated	not calculated	not calculated	not calculated
late-stage DKD progression	severe albuminuria, eGFR > 15 ml/min/1.73 m2	end-stage kidney disease	372	205	cg09968549	0.229 [0.131,0.398]	1.77364e-07	0.00954874	0.407 [0.245,0.677]	0.00054357	0.275083	not calculated	not calculated	not calculated	not calculated	not calculated	not calculated
late-stage DKD progression	severe albuminuria, eGFR > 15 ml/min/1.73 m2	end-stage kidney disease	372	205	cg22485949	0.337 [0.224,0.508]	1.88081e-07	0.00954874	0.628 [0.409,0.967]	0.0344527	0.507114	not calculated	not calculated	not calculated	not calculated	not calculated	not calculated
late-stage DKD progression	severe albuminuria, eGFR > 15 ml/min/1.73 m2	end-stage kidney disease	372	205	cg09644952	0.218 [0.123,0.387]	2.01701e-07	0.00960018	0.688 [0.376,1.258]	0.224744	0.733852	not calculated	not calculated	not calculated	not calculated	not calculated	not calculated
late-stage DKD progression	severe albuminuria, eGFR > 15 ml/min/1.73 m2	end-stage kidney disease	372	205	cg21120762	0.446 [0.328,0.605]	2.18424e-07	0.00978458	0.666 [0.487,0.911]	0.0110857	0.423518	not calculated	not calculated	not calculated	not calculated	not calculated	not calculated
late-stage DKD progression	severe albuminuria, eGFR > 15 ml/min/1.73 m2	end-stage kidney disease	372	205	cg15713581	0.38 [0.261,0.552]	3.87294e-07	0.0163855	0.781 [0.536,1.137]	0.197285	0.713143	not calculated	not calculated	not calculated	not calculated	not calculated	not calculated
late-stage DKD progression	severe albuminuria, eGFR > 15 ml/min/1.73 m2	end-stage kidney disease	372	205	cg26098679	3.332 [2.085,5.324]	4.81947e-07	0.0185522	2.449 [1.521,3.944]	0.000229222	0.251378	not calculated	not calculated	not calculated	not calculated	not calculated	not calculated
late-stage DKD progression	severe albuminuria, eGFR > 15 ml/min/1.73 m2	end-stage kidney disease	372	205	cg05478677	0.188 [0.098,0.361]	4.8723e-07	0.0185522	1.028 [0.525,2.011]	0.936591	0.988521	not calculated	not calculated	not calculated	not calculated	not calculated	not calculated
late-stage DKD progression	severe albuminuria, eGFR > 15 ml/min/1.73 m2	end-stage kidney disease	372	205	cg05694908	0.21 [0.114,0.386]	5.31441e-07	0.0192221	0.455 [0.253,0.819]	0.00864966	0.410188	not calculated	not calculated	not calculated	not calculated	not calculated	not calculated
late-stage DKD progression	severe albuminuria, eGFR > 15 ml/min/1.73 m2	end-stage kidney disease	372	205	cg21092930	0.23 [0.13,0.409]	5.55306e-07	0.0192221	0.43 [0.243,0.761]	0.00375527	0.365001	not calculated	not calculated	not calculated	not calculated	not calculated	not calculated
late-stage DKD progression	severe albuminuria, eGFR > 15 ml/min/1.73 m2	end-stage kidney disease	372	205	cg14612966	0.555 [0.44,0.699]	6.07911e-07	0.0201281	0.722 [0.571,0.912]	0.00636546	0.391579	not calculated	not calculated	not calculated	not calculated	not calculated	not calculated
late-stage DKD progression	severe albuminuria, eGFR > 15 ml/min/1.73 m2	end-stage kidney disease	372	205	cg10342963	0.294 [0.181,0.477]	7.32782e-07	0.0205781	0.388 [0.231,0.654]	0.000380411	0.262245	not calculated	not calculated	not calculated	not calculated	not calculated	not calculated
late-stage DKD progression	severe albuminuria, eGFR > 15 ml/min/1.73 m2	end-stage kidney disease	372	205	cg08377357	4.115 [2.349,7.207]	7.56469e-07	0.0205781	1.611 [0.889,2.921]	0.116	0.638387	not calculated	not calculated	not calculated	not calculated	not calculated	not calculated
late-stage DKD progression	severe albuminuria, eGFR > 15 ml/min/1.73 m2	end-stage kidney disease	372	205	cg21684640	0.459 [0.337,0.625]	7.70009e-07	0.0205781	0.874 [0.638,1.197]	0.399777	0.829782	not calculated	not calculated	not calculated	not calculated	not calculated	not calculated
late-stage DKD progression	severe albuminuria, eGFR > 15 ml/min/1.73 m2	end-stage kidney disease	372	205	cg25211566	0.234 [0.132,0.416]	7.74373e-07	0.0205781	0.566 [0.312,1.026]	0.0607481	0.561338	not calculated	not calculated	not calculated	not calculated	not calculated	not calculated
late-stage DKD progression	severe albuminuria, eGFR > 15 ml/min/1.73 m2	end-stage kidney disease	372	205	cg01315054	0.388 [0.266,0.565]	7.95855e-07	0.0205781	0.537 [0.367,0.785]	0.0013341	0.310622	not calculated	not calculated	not calculated	not calculated	not calculated	not calculated
late-stage DKD progression	severe albuminuria, eGFR > 15 ml/min/1.73 m2	end-stage kidney disease	372	205	cg16090602	0.339 [0.221,0.522]	8.31045e-07	0.0205781	0.5 [0.327,0.765]	0.00139258	0.311599	not calculated	not calculated	not calculated	not calculated	not calculated	not calculated
late-stage DKD progression	severe albuminuria, eGFR > 15 ml/min/1.73 m2	end-stage kidney disease	372	205	cg01989456	0.228 [0.127,0.411]	8.39053e-07	0.0205781	0.469 [0.268,0.819]	0.00781691	0.404105	not calculated	not calculated	not calculated	not calculated	not calculated	not calculated
late-stage DKD progression	severe albuminuria, eGFR > 15 ml/min/1.73 m2	end-stage kidney disease	372	205	cg14063347	2.65 [1.796,3.911]	9.24113e-07	0.0205781	1.786 [1.202,2.654]	0.00409813	0.368895	not calculated	not calculated	not calculated	not calculated	not calculated	not calculated
late-stage DKD progression	severe albuminuria, eGFR > 15 ml/min/1.73 m2	end-stage kidney disease	372	205	cg21678211	3.809 [2.231,6.502]	9.48372e-07	0.0205781	2.135 [1.248,3.653]	0.00561068	0.385468	not calculated	not calculated	not calculated	not calculated	not calculated	not calculated
late-stage DKD progression	severe albuminuria, eGFR > 15 ml/min/1.73 m2	end-stage kidney disease	372	205	cg20737125	0.339 [0.22,0.523]	9.50744e-07	0.0205781	0.791 [0.499,1.254]	0.318739	0.790459	not calculated	not calculated	not calculated	not calculated	not calculated	not calculated
late-stage DKD progression	severe albuminuria, eGFR > 15 ml/min/1.73 m2	end-stage kidney disease	372	205	cg05859663	0.371 [0.25,0.552]	9.67925e-07	0.0205781	0.598 [0.394,0.908]	0.0157428	0.445079	not calculated	not calculated	not calculated	not calculated	not calculated	not calculated
late-stage DKD progression	severe albuminuria, eGFR > 15 ml/min/1.73 m2	end-stage kidney disease	372	205	cg20702870	0.267 [0.157,0.453]	9.70191e-07	0.0205781	0.596 [0.363,0.98]	0.0415889	0.522365	not calculated	not calculated	not calculated	not calculated	not calculated	not calculated
late-stage DKD progression	severe albuminuria, eGFR > 15 ml/min/1.73 m2	end-stage kidney disease	372	205	cg15352551	0.209 [0.111,0.391]	9.72785e-07	0.0205781	0.704 [0.37,1.338]	0.283385	0.770906	not calculated	not calculated	not calculated	not calculated	not calculated	not calculated
late-stage DKD progression	severe albuminuria, eGFR > 15 ml/min/1.73 m2	end-stage kidney disease	372	205	cg14810242	0.645 [0.54,0.769]	1.11975e-06	0.0222747	0.837 [0.71,0.988]	0.0355529	0.509173	not calculated	not calculated	not calculated	not calculated	not calculated	not calculated
late-stage DKD progression	severe albuminuria, eGFR > 15 ml/min/1.73 m2	end-stage kidney disease	372	205	cg08319289	0.258 [0.149,0.445]	1.13646e-06	0.0222747	0.573 [0.339,0.97]	0.0380244	0.514362	not calculated	not calculated	not calculated	not calculated	not calculated	not calculated
late-stage DKD progression	severe albuminuria, eGFR > 15 ml/min/1.73 m2	end-stage kidney disease	372	205	cg12065228	0.182 [0.091,0.361]	1.1622e-06	0.0222747	0.944 [0.478,1.867]	0.869071	0.975238	not calculated	not calculated	not calculated	not calculated	not calculated	not calculated
late-stage DKD progression	severe albuminuria, eGFR > 15 ml/min/1.73 m2	end-stage kidney disease	372	205	cg14382428	2.553 [1.747,3.73]	1.26559e-06	0.0222747	1.893 [1.267,2.829]	0.00184526	0.324337	not calculated	not calculated	not calculated	not calculated	not calculated	not calculated
late-stage DKD progression	severe albuminuria, eGFR > 15 ml/min/1.73 m2	end-stage kidney disease	372	205	cg12734151	0.541 [0.422,0.694]	1.29427e-06	0.0222747	0.798 [0.619,1.029]	0.0824204	0.594429	not calculated	not calculated	not calculated	not calculated	not calculated	not calculated
late-stage DKD progression	severe albuminuria, eGFR > 15 ml/min/1.73 m2	end-stage kidney disease	372	205	cg10065736	0.367 [0.244,0.551]	1.31051e-06	0.0222747	0.595 [0.397,0.891]	0.0118486	0.426959	not calculated	not calculated	not calculated	not calculated	not calculated	not calculated
late-stage DKD progression	severe albuminuria, eGFR > 15 ml/min/1.73 m2	end-stage kidney disease	372	205	cg12172163	0.312 [0.195,0.501]	1.32171e-06	0.0222747	0.814 [0.505,1.314]	0.400537	0.830069	not calculated	not calculated	not calculated	not calculated	not calculated	not calculated
late-stage DKD progression	severe albuminuria, eGFR > 15 ml/min/1.73 m2	end-stage kidney disease	372	205	cg11112605	0.395 [0.271,0.575]	1.3277e-06	0.0222747	0.541 [0.371,0.788]	0.00137724	0.31149	not calculated	not calculated	not calculated	not calculated	not calculated	not calculated
late-stage DKD progression	severe albuminuria, eGFR > 15 ml/min/1.73 m2	end-stage kidney disease	372	205	cg03812149	0.346 [0.225,0.532]	1.33196e-06	0.0222747	0.561 [0.364,0.864]	0.00862601	0.410074	not calculated	not calculated	not calculated	not calculated	not calculated	not calculated
late-stage DKD progression	severe albuminuria, eGFR > 15 ml/min/1.73 m2	end-stage kidney disease	372	205	cg10650353	0.215 [0.115,0.401]	1.34722e-06	0.0222747	0.457 [0.24,0.871]	0.0172934	0.450502	not calculated	not calculated	not calculated	not calculated	not calculated	not calculated
late-stage DKD progression	severe albuminuria, eGFR > 15 ml/min/1.73 m2	end-stage kidney disease	372	205	cg04642669	0.219 [0.119,0.406]	1.37473e-06	0.0222747	0.519 [0.277,0.973]	0.0409807	0.521167	not calculated	not calculated	not calculated	not calculated	not calculated	not calculated
late-stage DKD progression	severe albuminuria, eGFR > 15 ml/min/1.73 m2	end-stage kidney disease	372	205	cg26423824	0.523 [0.402,0.68]	1.40504e-06	0.0222915	0.788 [0.606,1.024]	0.0745483	0.582738	not calculated	not calculated	not calculated	not calculated	not calculated	not calculated
late-stage DKD progression	severe albuminuria, eGFR > 15 ml/min/1.73 m2	end-stage kidney disease	372	205	cg14569513	0.5 [0.377,0.663]	1.44685e-06	0.0224863	0.622 [0.458,0.844]	0.00230624	0.336303	not calculated	not calculated	not calculated	not calculated	not calculated	not calculated
late-stage DKD progression	severe albuminuria, eGFR > 15 ml/min/1.73 m2	end-stage kidney disease	372	205	cg01399894	0.378 [0.254,0.562]	1.54872e-06	0.0235804	0.622 [0.42,0.919]	0.0171156	0.450384	not calculated	not calculated	not calculated	not calculated	not calculated	not calculated
late-stage DKD progression	severe albuminuria, eGFR > 15 ml/min/1.73 m2	end-stage kidney disease	372	205	cg06045838	0.199 [0.103,0.385]	1.57917e-06	0.0235804	0.919 [0.486,1.736]	0.793549	0.958585	not calculated	not calculated	not calculated	not calculated	not calculated	not calculated
late-stage DKD progression	severe albuminuria, eGFR > 15 ml/min/1.73 m2	end-stage kidney disease	372	205	cg12258670	0.602 [0.489,0.741]	1.64795e-06	0.023797	0.816 [0.659,1.011]	0.0633176	0.566024	not calculated	not calculated	not calculated	not calculated	not calculated	not calculated
late-stage DKD progression	severe albuminuria, eGFR > 15 ml/min/1.73 m2	end-stage kidney disease	372	205	cg15881027	0.515 [0.392,0.675]	1.65618e-06	0.023797	0.848 [0.642,1.121]	0.246757	0.748145	not calculated	not calculated	not calculated	not calculated	not calculated	not calculated
late-stage DKD progression	severe albuminuria, eGFR > 15 ml/min/1.73 m2	end-stage kidney disease	372	205	cg27288091	0.312 [0.193,0.503]	1.7213e-06	0.0241154	0.71 [0.417,1.21]	0.208143	0.721483	not calculated	not calculated	not calculated	not calculated	not calculated	not calculated
late-stage DKD progression	severe albuminuria, eGFR > 15 ml/min/1.73 m2	end-stage kidney disease	372	205	cg02107801	0.262 [0.152,0.454]	1.74535e-06	0.0241154	0.777 [0.445,1.357]	0.375032	0.818638	not calculated	not calculated	not calculated	not calculated	not calculated	not calculated
late-stage DKD progression	severe albuminuria, eGFR > 15 ml/min/1.73 m2	end-stage kidney disease	372	205	cg19010214	0.244 [0.137,0.436]	1.79492e-06	0.0241154	0.41 [0.222,0.758]	0.00448518	0.37569	not calculated	not calculated	not calculated	not calculated	not calculated	not calculated
late-stage DKD progression	severe albuminuria, eGFR > 15 ml/min/1.73 m2	end-stage kidney disease	372	205	cg04504959	0.229 [0.125,0.42]	1.85552e-06	0.0241154	0.626 [0.329,1.191]	0.153334	0.675382	not calculated	not calculated	not calculated	not calculated	not calculated	not calculated
late-stage DKD progression	severe albuminuria, eGFR > 15 ml/min/1.73 m2	end-stage kidney disease	372	205	cg11881599	0.406 [0.28,0.588]	1.90432e-06	0.0241154	0.7 [0.478,1.025]	0.066919	0.5717	not calculated	not calculated	not calculated	not calculated	not calculated	not calculated
late-stage DKD progression	severe albuminuria, eGFR > 15 ml/min/1.73 m2	end-stage kidney disease	372	205	cg24859158	3.463 [2.076,5.775]	1.93679e-06	0.0241154	2.32 [1.436,3.747]	0.000584174	0.27795	not calculated	not calculated	not calculated	not calculated	not calculated	not calculated
late-stage DKD progression	severe albuminuria, eGFR > 15 ml/min/1.73 m2	end-stage kidney disease	372	205	cg05593985	1.836 [1.43,2.358]	1.93979e-06	0.0241154	1.504 [1.185,1.908]	0.000775039	0.292334	not calculated	not calculated	not calculated	not calculated	not calculated	not calculated
late-stage DKD progression	severe albuminuria, eGFR > 15 ml/min/1.73 m2	end-stage kidney disease	372	205	cg04553307	0.401 [0.275,0.584]	1.95029e-06	0.0241154	0.565 [0.382,0.836]	0.00422921	0.371657	not calculated	not calculated	not calculated	not calculated	not calculated	not calculated
late-stage DKD progression	severe albuminuria, eGFR > 15 ml/min/1.73 m2	end-stage kidney disease	372	205	cg00170714	0.322 [0.202,0.513]	1.96333e-06	0.0241154	0.667 [0.417,1.066]	0.090319	0.605683	not calculated	not calculated	not calculated	not calculated	not calculated	not calculated
late-stage DKD progression	severe albuminuria, eGFR > 15 ml/min/1.73 m2	end-stage kidney disease	372	205	cg12337605	0.445 [0.318,0.622]	2.14023e-06	0.0256957	0.59 [0.413,0.844]	0.00382402	0.36652	not calculated	not calculated	not calculated	not calculated	not calculated	not calculated
late-stage DKD progression	severe albuminuria, eGFR > 15 ml/min/1.73 m2	end-stage kidney disease	372	205	cg09957666	0.325 [0.204,0.518]	2.16858e-06	0.0256957	0.537 [0.338,0.855]	0.00876531	0.411194	not calculated	not calculated	not calculated	not calculated	not calculated	not calculated
late-stage DKD progression	severe albuminuria, eGFR > 15 ml/min/1.73 m2	end-stage kidney disease	372	205	cg01330991	0.479 [0.353,0.649]	2.20108e-06	0.0256957	0.688 [0.505,0.937]	0.0175341	0.451255	not calculated	not calculated	not calculated	not calculated	not calculated	not calculated
late-stage DKD progression	severe albuminuria, eGFR > 15 ml/min/1.73 m2	end-stage kidney disease	372	205	cg02782753	0.231 [0.126,0.424]	2.27951e-06	0.0256957	0.659 [0.357,1.217]	0.18233	0.70106	not calculated	not calculated	not calculated	not calculated	not calculated	not calculated
late-stage DKD progression	severe albuminuria, eGFR > 15 ml/min/1.73 m2	end-stage kidney disease	372	205	cg13738784	0.244 [0.136,0.438]	2.34567e-06	0.0256957	0.371 [0.206,0.669]	0.000974564	0.299363	not calculated	not calculated	not calculated	not calculated	not calculated	not calculated
late-stage DKD progression	severe albuminuria, eGFR > 15 ml/min/1.73 m2	end-stage kidney disease	372	205	cg01156222	0.242 [0.134,0.436]	2.35665e-06	0.0256957	0.706 [0.387,1.289]	0.257057	0.754688	not calculated	not calculated	not calculated	not calculated	not calculated	not calculated
late-stage DKD progression	severe albuminuria, eGFR > 15 ml/min/1.73 m2	end-stage kidney disease	372	205	cg21952614	2.061 [1.526,2.783]	2.38535e-06	0.0256957	1.372 [0.999,1.886]	0.0510158	0.543592	not calculated	not calculated	not calculated	not calculated	not calculated	not calculated
late-stage DKD progression	severe albuminuria, eGFR > 15 ml/min/1.73 m2	end-stage kidney disease	372	205	cg10368200	0.507 [0.382,0.673]	2.42097e-06	0.0256957	0.795 [0.593,1.064]	0.123177	0.645167	not calculated	not calculated	not calculated	not calculated	not calculated	not calculated
late-stage DKD progression	severe albuminuria, eGFR > 15 ml/min/1.73 m2	end-stage kidney disease	372	205	cg01974660	0.194 [0.098,0.383]	2.42525e-06	0.0256957	0.615 [0.305,1.239]	0.173707	0.693495	not calculated	not calculated	not calculated	not calculated	not calculated	not calculated
late-stage DKD progression	severe albuminuria, eGFR > 15 ml/min/1.73 m2	end-stage kidney disease	372	205	cg17501987	0.441 [0.314,0.62]	2.45616e-06	0.0256957	0.641 [0.458,0.895]	0.00908808	0.412686	not calculated	not calculated	not calculated	not calculated	not calculated	not calculated
late-stage DKD progression	severe albuminuria, eGFR > 15 ml/min/1.73 m2	end-stage kidney disease	372	205	cg24044931	0.271 [0.157,0.466]	2.46315e-06	0.0256957	0.706 [0.395,1.263]	0.240798	0.744335	not calculated	not calculated	not calculated	not calculated	not calculated	not calculated
late-stage DKD progression	severe albuminuria, eGFR > 15 ml/min/1.73 m2	end-stage kidney disease	372	205	cg07819010	0.398 [0.271,0.584]	2.49971e-06	0.0257246	0.613 [0.419,0.896]	0.0115883	0.426466	not calculated	not calculated	not calculated	not calculated	not calculated	not calculated
late-stage DKD progression	severe albuminuria, eGFR > 15 ml/min/1.73 m2	end-stage kidney disease	372	205	cg22944572	0.365 [0.24,0.556]	2.63904e-06	0.0265917	0.755 [0.497,1.146]	0.187361	0.705622	not calculated	not calculated	not calculated	not calculated	not calculated	not calculated
late-stage DKD progression	severe albuminuria, eGFR > 15 ml/min/1.73 m2	end-stage kidney disease	372	205	cg06330021	0.364 [0.239,0.555]	2.66385e-06	0.0265917	0.501 [0.325,0.772]	0.00172867	0.322743	not calculated	not calculated	not calculated	not calculated	not calculated	not calculated
late-stage DKD progression	severe albuminuria, eGFR > 15 ml/min/1.73 m2	end-stage kidney disease	372	205	cg15327147	0.267 [0.154,0.463]	2.68872e-06	0.0265917	0.747 [0.427,1.308]	0.307474	0.784166	not calculated	not calculated	not calculated	not calculated	not calculated	not calculated
late-stage DKD progression	severe albuminuria, eGFR > 15 ml/min/1.73 m2	end-stage kidney disease	372	205	cg26506778	0.192 [0.096,0.383]	2.88463e-06	0.0272031	0.616 [0.301,1.261]	0.184971	0.703498	not calculated	not calculated	not calculated	not calculated	not calculated	not calculated
late-stage DKD progression	severe albuminuria, eGFR > 15 ml/min/1.73 m2	end-stage kidney disease	372	205	cg25173129	0.439 [0.311,0.62]	2.90585e-06	0.0272031	0.603 [0.427,0.851]	0.00407138	0.368895	not calculated	not calculated	not calculated	not calculated	not calculated	not calculated
late-stage DKD progression	severe albuminuria, eGFR > 15 ml/min/1.73 m2	end-stage kidney disease	372	205	cg00373737	0.476 [0.348,0.65]	2.97895e-06	0.0272031	0.794 [0.575,1.098]	0.162857	0.684018	not calculated	not calculated	not calculated	not calculated	not calculated	not calculated
late-stage DKD progression	severe albuminuria, eGFR > 15 ml/min/1.73 m2	end-stage kidney disease	372	205	cg16263722	0.402 [0.274,0.589]	2.99257e-06	0.0272031	0.641 [0.434,0.947]	0.0253998	0.479601	not calculated	not calculated	not calculated	not calculated	not calculated	not calculated
late-stage DKD progression	severe albuminuria, eGFR > 15 ml/min/1.73 m2	end-stage kidney disease	372	205	cg01051200	0.464 [0.336,0.64]	3.02282e-06	0.0272031	0.706 [0.509,0.98]	0.0371618	0.512421	not calculated	not calculated	not calculated	not calculated	not calculated	not calculated
late-stage DKD progression	severe albuminuria, eGFR > 15 ml/min/1.73 m2	end-stage kidney disease	372	205	cg17429587	0.474 [0.346,0.649]	3.0495e-06	0.0272031	0.78 [0.552,1.101]	0.15796	0.679462	not calculated	not calculated	not calculated	not calculated	not calculated	not calculated
late-stage DKD progression	severe albuminuria, eGFR > 15 ml/min/1.73 m2	end-stage kidney disease	372	205	cg04983687	0.531 [0.407,0.693]	3.05815e-06	0.0272031	0.824 [0.627,1.084]	0.166676	0.687379	not calculated	not calculated	not calculated	not calculated	not calculated	not calculated
late-stage DKD progression	severe albuminuria, eGFR > 15 ml/min/1.73 m2	end-stage kidney disease	372	205	cg03543936	5.232 [2.611,10.483]	3.06671e-06	0.0272031	2.106 [1.05,4.225]	0.0360503	0.509941	not calculated	not calculated	not calculated	not calculated	not calculated	not calculated
late-stage DKD progression	severe albuminuria, eGFR > 15 ml/min/1.73 m2	end-stage kidney disease	372	205	cg25783125	0.347 [0.223,0.542]	3.07355e-06	0.0272031	0.622 [0.394,0.983]	0.0420979	0.523475	not calculated	not calculated	not calculated	not calculated	not calculated	not calculated
late-stage DKD progression	severe albuminuria, eGFR > 15 ml/min/1.73 m2	end-stage kidney disease	372	205	cg08659674	0.151 [0.068,0.334]	3.10775e-06	0.0272031	0.439 [0.19,1.017]	0.0546545	0.549462	not calculated	not calculated	not calculated	not calculated	not calculated	not calculated
late-stage DKD progression	severe albuminuria, eGFR > 15 ml/min/1.73 m2	end-stage kidney disease	372	205	cg14780286	0.413 [0.285,0.599]	3.2062e-06	0.0277459	0.568 [0.381,0.846]	0.0054088	0.38378	not calculated	not calculated	not calculated	not calculated	not calculated	not calculated
late-stage DKD progression	severe albuminuria, eGFR > 15 ml/min/1.73 m2	end-stage kidney disease	372	205	cg01923915	0.618 [0.505,0.757]	3.29118e-06	0.0281614	0.902 [0.727,1.118]	0.346035	0.804315	not calculated	not calculated	not calculated	not calculated	not calculated	not calculated
late-stage DKD progression	severe albuminuria, eGFR > 15 ml/min/1.73 m2	end-stage kidney disease	372	205	cg17378535	0.33 [0.207,0.527]	3.38778e-06	0.0286658	0.475 [0.297,0.759]	0.00188037	0.324456	not calculated	not calculated	not calculated	not calculated	not calculated	not calculated
late-stage DKD progression	severe albuminuria, eGFR > 15 ml/min/1.73 m2	end-stage kidney disease	372	205	cg17278724	0.374 [0.247,0.567]	3.56919e-06	0.0298689	0.602 [0.393,0.922]	0.0195105	0.45757	not calculated	not calculated	not calculated	not calculated	not calculated	not calculated
late-stage DKD progression	severe albuminuria, eGFR > 15 ml/min/1.73 m2	end-stage kidney disease	372	205	cg16972508	0.429 [0.3,0.614]	3.61439e-06	0.0298984	0.595 [0.415,0.854]	0.00490347	0.378503	not calculated	not calculated	not calculated	not calculated	not calculated	not calculated
late-stage DKD progression	severe albuminuria, eGFR > 15 ml/min/1.73 m2	end-stage kidney disease	372	205	cg14245471	0.514 [0.388,0.681]	3.65123e-06	0.0298984	0.673 [0.51,0.889]	0.00528375	0.38183	not calculated	not calculated	not calculated	not calculated	not calculated	not calculated
late-stage DKD progression	severe albuminuria, eGFR > 15 ml/min/1.73 m2	end-stage kidney disease	372	205	cg07431994	0.352 [0.226,0.548]	3.83574e-06	0.0310751	0.607 [0.39,0.946]	0.0275649	0.487218	not calculated	not calculated	not calculated	not calculated	not calculated	not calculated
late-stage DKD progression	severe albuminuria, eGFR > 15 ml/min/1.73 m2	end-stage kidney disease	372	205	cg10696445	0.283 [0.165,0.483]	3.92944e-06	0.031354	0.49 [0.294,0.817]	0.00624175	0.391134	not calculated	not calculated	not calculated	not calculated	not calculated	not calculated
late-stage DKD progression	severe albuminuria, eGFR > 15 ml/min/1.73 m2	end-stage kidney disease	372	205	cg04997452	0.466 [0.337,0.644]	3.9525e-06	0.031354	0.849 [0.608,1.186]	0.337292	0.799949	not calculated	not calculated	not calculated	not calculated	not calculated	not calculated
late-stage DKD progression	severe albuminuria, eGFR > 15 ml/min/1.73 m2	end-stage kidney disease	372	205	cg11736544	0.173 [0.082,0.365]	3.99427e-06	0.0313586	0.283 [0.137,0.584]	0.000651316	0.28209	not calculated	not calculated	not calculated	not calculated	not calculated	not calculated
late-stage DKD progression	severe albuminuria, eGFR > 15 ml/min/1.73 m2	end-stage kidney disease	372	205	cg26457013	0.382 [0.253,0.575]	4.1784e-06	0.0324695	0.661 [0.433,1.008]	0.0547326	0.549577	not calculated	not calculated	not calculated	not calculated	not calculated	not calculated
late-stage DKD progression	severe albuminuria, eGFR > 15 ml/min/1.73 m2	end-stage kidney disease	372	205	cg05215336	0.432 [0.302,0.618]	4.3191e-06	0.0332238	0.795 [0.546,1.156]	0.229295	0.736809	not calculated	not calculated	not calculated	not calculated	not calculated	not calculated
late-stage DKD progression	severe albuminuria, eGFR > 15 ml/min/1.73 m2	end-stage kidney disease	372	205	cg20445571	3.016 [1.882,4.833]	4.48368e-06	0.0340465	2.11 [1.309,3.401]	0.00218578	0.332601	not calculated	not calculated	not calculated	not calculated	not calculated	not calculated
late-stage DKD progression	severe albuminuria, eGFR > 15 ml/min/1.73 m2	end-stage kidney disease	372	205	cg22675970	0.284 [0.166,0.487]	4.5613e-06	0.0340465	0.732 [0.424,1.263]	0.261934	0.757575	not calculated	not calculated	not calculated	not calculated	not calculated	not calculated
late-stage DKD progression	severe albuminuria, eGFR > 15 ml/min/1.73 m2	end-stage kidney disease	372	205	cg06391412	0.5 [0.372,0.673]	4.58996e-06	0.0340465	0.729 [0.537,0.989]	0.0422053	0.523732	not calculated	not calculated	not calculated	not calculated	not calculated	not calculated
late-stage DKD progression	severe albuminuria, eGFR > 15 ml/min/1.73 m2	end-stage kidney disease	372	205	cg24872571	0.37 [0.242,0.566]	4.60488e-06	0.0340465	0.596 [0.392,0.908]	0.0158607	0.445407	not calculated	not calculated	not calculated	not calculated	not calculated	not calculated
late-stage DKD progression	severe albuminuria, eGFR > 15 ml/min/1.73 m2	end-stage kidney disease	372	205	cg24576940	0.607 [0.49,0.752]	4.65275e-06	0.0340697	0.827 [0.66,1.035]	0.097129	0.615413	not calculated	not calculated	not calculated	not calculated	not calculated	not calculated
late-stage DKD progression	severe albuminuria, eGFR > 15 ml/min/1.73 m2	end-stage kidney disease	372	205	cg27297662	2.101 [1.528,2.888]	4.82833e-06	0.0350187	1.285 [0.927,1.78]	0.132532	0.654395	not calculated	not calculated	not calculated	not calculated	not calculated	not calculated
late-stage DKD progression	severe albuminuria, eGFR > 15 ml/min/1.73 m2	end-stage kidney disease	372	205	cg20267283	0.533 [0.407,0.699]	5.03678e-06	0.0353489	0.756 [0.573,0.999]	0.0488332	0.539011	not calculated	not calculated	not calculated	not calculated	not calculated	not calculated
late-stage DKD progression	severe albuminuria, eGFR > 15 ml/min/1.73 m2	end-stage kidney disease	372	205	cg07566563	0.357 [0.229,0.555]	5.04576e-06	0.0353489	0.642 [0.42,0.981]	0.0406601	0.520283	not calculated	not calculated	not calculated	not calculated	not calculated	not calculated
late-stage DKD progression	severe albuminuria, eGFR > 15 ml/min/1.73 m2	end-stage kidney disease	372	205	cg16465403	0.406 [0.275,0.598]	5.04612e-06	0.0353489	0.597 [0.406,0.878]	0.00882623	0.411256	not calculated	not calculated	not calculated	not calculated	not calculated	not calculated
late-stage DKD progression	severe albuminuria, eGFR > 15 ml/min/1.73 m2	end-stage kidney disease	372	205	cg16270995	0.476 [0.346,0.655]	5.05954e-06	0.0353489	0.797 [0.566,1.124]	0.195781	0.711968	not calculated	not calculated	not calculated	not calculated	not calculated	not calculated
late-stage DKD progression	severe albuminuria, eGFR > 15 ml/min/1.73 m2	end-stage kidney disease	372	205	cg08758734	0.329 [0.204,0.531]	5.2925e-06	0.0363896	0.564 [0.35,0.91]	0.0189231	0.45584	not calculated	not calculated	not calculated	not calculated	not calculated	not calculated
late-stage DKD progression	severe albuminuria, eGFR > 15 ml/min/1.73 m2	end-stage kidney disease	372	205	cg04587103	0.371 [0.242,0.569]	5.3787e-06	0.0363896	0.739 [0.473,1.155]	0.184624	0.703142	not calculated	not calculated	not calculated	not calculated	not calculated	not calculated
late-stage DKD progression	severe albuminuria, eGFR > 15 ml/min/1.73 m2	end-stage kidney disease	372	205	cg11392833	0.568 [0.445,0.725]	5.39267e-06	0.0363896	0.878 [0.686,1.123]	0.299107	0.779757	not calculated	not calculated	not calculated	not calculated	not calculated	not calculated
late-stage DKD progression	severe albuminuria, eGFR > 15 ml/min/1.73 m2	end-stage kidney disease	372	205	cg07515376	0.351 [0.223,0.551]	5.41145e-06	0.0363896	0.611 [0.384,0.974]	0.0384031	0.515187	not calculated	not calculated	not calculated	not calculated	not calculated	not calculated
late-stage DKD progression	severe albuminuria, eGFR > 15 ml/min/1.73 m2	end-stage kidney disease	372	205	cg03101058	0.388 [0.258,0.584]	5.44742e-06	0.0363896	0.59 [0.388,0.899]	0.0140785	0.43794	not calculated	not calculated	not calculated	not calculated	not calculated	not calculated
late-stage DKD progression	severe albuminuria, eGFR > 15 ml/min/1.73 m2	end-stage kidney disease	372	205	cg13241457	6.208 [2.824,13.647]	5.53408e-06	0.0366471	1.802 [0.808,4.021]	0.150137	0.67209	not calculated	not calculated	not calculated	not calculated	not calculated	not calculated
late-stage DKD progression	severe albuminuria, eGFR > 15 ml/min/1.73 m2	end-stage kidney disease	372	205	cg19376906	0.307 [0.184,0.511]	5.60845e-06	0.0368194	0.527 [0.315,0.883]	0.0150362	0.442846	not calculated	not calculated	not calculated	not calculated	not calculated	not calculated
late-stage DKD progression	severe albuminuria, eGFR > 15 ml/min/1.73 m2	end-stage kidney disease	372	205	cg08671280	0.316 [0.192,0.52]	5.72746e-06	0.0372793	0.647 [0.375,1.115]	0.116878	0.639272	not calculated	not calculated	not calculated	not calculated	not calculated	not calculated
late-stage DKD progression	severe albuminuria, eGFR > 15 ml/min/1.73 m2	end-stage kidney disease	372	205	cg05969021	0.595 [0.476,0.745]	5.86108e-06	0.0377413	0.913 [0.721,1.157]	0.45088	0.851041	not calculated	not calculated	not calculated	not calculated	not calculated	not calculated
late-stage DKD progression	severe albuminuria, eGFR > 15 ml/min/1.73 m2	end-stage kidney disease	372	205	cg05284887	0.492 [0.362,0.669]	5.9447e-06	0.0377413	0.937 [0.684,1.282]	0.682606	0.930193	not calculated	not calculated	not calculated	not calculated	not calculated	not calculated
late-stage DKD progression	severe albuminuria, eGFR > 15 ml/min/1.73 m2	end-stage kidney disease	372	205	cg21786775	4.364 [2.306,8.257]	5.94712e-06	0.0377413	1.841 [1.01,3.356]	0.0464449	0.533092	not calculated	not calculated	not calculated	not calculated	not calculated	not calculated
late-stage DKD progression	severe albuminuria, eGFR > 15 ml/min/1.73 m2	end-stage kidney disease	372	205	cg26171235	4.701 [2.404,9.192]	6.06546e-06	0.0381742	3.643 [1.864,7.117]	0.000155383	0.240771	not calculated	not calculated	not calculated	not calculated	not calculated	not calculated
late-stage DKD progression	severe albuminuria, eGFR > 15 ml/min/1.73 m2	end-stage kidney disease	372	205	cg09276778	0.161 [0.073,0.355]	6.14102e-06	0.0382017	0.426 [0.197,0.919]	0.0296044	0.492797	not calculated	not calculated	not calculated	not calculated	not calculated	not calculated
late-stage DKD progression	severe albuminuria, eGFR > 15 ml/min/1.73 m2	end-stage kidney disease	372	205	cg14080050	3.521 [2.04,6.076]	6.17023e-06	0.0382017	2.175 [1.255,3.772]	0.00563224	0.385468	not calculated	not calculated	not calculated	not calculated	not calculated	not calculated
late-stage DKD progression	severe albuminuria, eGFR > 15 ml/min/1.73 m2	end-stage kidney disease	372	205	cg08291938	0.403 [0.272,0.598]	6.22032e-06	0.0382017	0.546 [0.375,0.794]	0.00156329	0.31766	not calculated	not calculated	not calculated	not calculated	not calculated	not calculated
late-stage DKD progression	severe albuminuria, eGFR > 15 ml/min/1.73 m2	end-stage kidney disease	372	205	cg04692698	0.413 [0.281,0.606]	6.44207e-06	0.0392471	0.511 [0.349,0.748]	0.000554178	0.275083	not calculated	not calculated	not calculated	not calculated	not calculated	not calculated
late-stage DKD progression	severe albuminuria, eGFR > 15 ml/min/1.73 m2	end-stage kidney disease	372	205	cg21985184	0.571 [0.448,0.729]	6.69274e-06	0.0402106	0.979 [0.757,1.268]	0.873715	0.97609	not calculated	not calculated	not calculated	not calculated	not calculated	not calculated
late-stage DKD progression	severe albuminuria, eGFR > 15 ml/min/1.73 m2	end-stage kidney disease	372	205	cg17473765	2.368 [1.627,3.447]	6.71089e-06	0.0402106	1.873 [1.29,2.72]	0.000983293	0.299526	not calculated	not calculated	not calculated	not calculated	not calculated	not calculated
late-stage DKD progression	severe albuminuria, eGFR > 15 ml/min/1.73 m2	end-stage kidney disease	372	205	cg10271974	0.385 [0.254,0.584]	6.75863e-06	0.0402106	0.713 [0.476,1.069]	0.101438	0.621248	not calculated	not calculated	not calculated	not calculated	not calculated	not calculated
late-stage DKD progression	severe albuminuria, eGFR > 15 ml/min/1.73 m2	end-stage kidney disease	372	205	cg19956971	3.86 [2.143,6.953]	6.84684e-06	0.0404196	2.574 [1.313,5.044]	0.00588733	0.388385	not calculated	not calculated	not calculated	not calculated	not calculated	not calculated
late-stage DKD progression	severe albuminuria, eGFR > 15 ml/min/1.73 m2	end-stage kidney disease	372	205	cg01465132	0.187 [0.09,0.388]	6.99262e-06	0.0409627	0.322 [0.153,0.679]	0.00288603	0.348727	not calculated	not calculated	not calculated	not calculated	not calculated	not calculated
late-stage DKD progression	severe albuminuria, eGFR > 15 ml/min/1.73 m2	end-stage kidney disease	372	205	cg05648183	0.35 [0.222,0.554]	7.19736e-06	0.0418402	0.549 [0.331,0.911]	0.0202761	0.460586	not calculated	not calculated	not calculated	not calculated	not calculated	not calculated
late-stage DKD progression	severe albuminuria, eGFR > 15 ml/min/1.73 m2	end-stage kidney disease	372	205	cg26694136	0.352 [0.223,0.556]	7.45541e-06	0.0428412	0.614 [0.39,0.967]	0.0351485	0.50824	not calculated	not calculated	not calculated	not calculated	not calculated	not calculated
late-stage DKD progression	severe albuminuria, eGFR > 15 ml/min/1.73 m2	end-stage kidney disease	372	205	cg26352718	0.484 [0.352,0.665]	7.49172e-06	0.0428412	0.659 [0.479,0.906]	0.0102938	0.419636	not calculated	not calculated	not calculated	not calculated	not calculated	not calculated
late-stage DKD progression	severe albuminuria, eGFR > 15 ml/min/1.73 m2	end-stage kidney disease	372	205	cg14220251	0.257 [0.142,0.466]	7.53833e-06	0.0428412	0.617 [0.341,1.114]	0.109274	0.630472	not calculated	not calculated	not calculated	not calculated	not calculated	not calculated
late-stage DKD progression	severe albuminuria, eGFR > 15 ml/min/1.73 m2	end-stage kidney disease	372	205	cg16135549	0.519 [0.389,0.692]	7.99775e-06	0.044667	0.758 [0.56,1.026]	0.0726923	0.580412	not calculated	not calculated	not calculated	not calculated	not calculated	not calculated
late-stage DKD progression	severe albuminuria, eGFR > 15 ml/min/1.73 m2	end-stage kidney disease	372	205	cg14983629	0.389 [0.257,0.589]	8.04693e-06	0.044667	0.667 [0.44,1.013]	0.0576081	0.555373	not calculated	not calculated	not calculated	not calculated	not calculated	not calculated
late-stage DKD progression	severe albuminuria, eGFR > 15 ml/min/1.73 m2	end-stage kidney disease	372	205	cg08926477	2.544 [1.688,3.835]	8.16869e-06	0.044667	1.359 [0.887,2.081]	0.158624	0.680039	not calculated	not calculated	not calculated	not calculated	not calculated	not calculated
late-stage DKD progression	severe albuminuria, eGFR > 15 ml/min/1.73 m2	end-stage kidney disease	372	205	cg21062760	0.22 [0.113,0.428]	8.18654e-06	0.044667	0.628 [0.33,1.194]	0.155733	0.677626	not calculated	not calculated	not calculated	not calculated	not calculated	not calculated
late-stage DKD progression	severe albuminuria, eGFR > 15 ml/min/1.73 m2	end-stage kidney disease	372	205	cg17025698	0.271 [0.153,0.481]	8.24027e-06	0.044667	0.636 [0.357,1.135]	0.125838	0.648004	not calculated	not calculated	not calculated	not calculated	not calculated	not calculated
late-stage DKD progression	severe albuminuria, eGFR > 15 ml/min/1.73 m2	end-stage kidney disease	372	205	cg00397394	0.413 [0.28,0.609]	8.2712e-06	0.044667	0.548 [0.368,0.816]	0.00310201	0.354369	not calculated	not calculated	not calculated	not calculated	not calculated	not calculated
late-stage DKD progression	severe albuminuria, eGFR > 15 ml/min/1.73 m2	end-stage kidney disease	372	205	cg02246605	0.33 [0.203,0.537]	8.31656e-06	0.044667	0.666 [0.407,1.091]	0.106656	0.627661	not calculated	not calculated	not calculated	not calculated	not calculated	not calculated
late-stage DKD progression	severe albuminuria, eGFR > 15 ml/min/1.73 m2	end-stage kidney disease	372	205	cg00392001	0.361 [0.231,0.565]	8.32883e-06	0.044667	0.553 [0.348,0.878]	0.0119782	0.427497	not calculated	not calculated	not calculated	not calculated	not calculated	not calculated
late-stage DKD progression	severe albuminuria, eGFR > 15 ml/min/1.73 m2	end-stage kidney disease	372	205	cg08799394	0.343 [0.215,0.55]	8.47307e-06	0.0449261	0.671 [0.415,1.083]	0.102263	0.622264	not calculated	not calculated	not calculated	not calculated	not calculated	not calculated
late-stage DKD progression	severe albuminuria, eGFR > 15 ml/min/1.73 m2	end-stage kidney disease	372	205	cg19475658	0.387 [0.255,0.588]	8.49513e-06	0.0449261	0.499 [0.32,0.78]	0.00225225	0.333434	not calculated	not calculated	not calculated	not calculated	not calculated	not calculated
late-stage DKD progression	severe albuminuria, eGFR > 15 ml/min/1.73 m2	end-stage kidney disease	372	205	cg10821722	0.336 [0.208,0.543]	8.60835e-06	0.0452109	0.607 [0.368,1.003]	0.0513382	0.544229	not calculated	not calculated	not calculated	not calculated	not calculated	not calculated
late-stage DKD progression	severe albuminuria, eGFR > 15 ml/min/1.73 m2	end-stage kidney disease	372	205	cg20005350	3.091 [1.88,5.082]	8.6703e-06	0.0452244	2.316 [1.325,4.05]	0.00321776	0.354369	not calculated	not calculated	not calculated	not calculated	not calculated	not calculated
late-stage DKD progression	severe albuminuria, eGFR > 15 ml/min/1.73 m2	end-stage kidney disease	372	205	cg26272088	0.373 [0.241,0.576]	8.73356e-06	0.0452341	0.686 [0.441,1.068]	0.0948943	0.612207	not calculated	not calculated	not calculated	not calculated	not calculated	not calculated
late-stage DKD progression	severe albuminuria, eGFR > 15 ml/min/1.73 m2	end-stage kidney disease	372	205	cg19640654	0.439 [0.305,0.631]	8.79096e-06	0.0452341	0.568 [0.393,0.819]	0.00249467	0.340293	not calculated	not calculated	not calculated	not calculated	not calculated	not calculated
late-stage DKD progression	severe albuminuria, eGFR > 15 ml/min/1.73 m2	end-stage kidney disease	372	205	cg14044685	2.893 [1.81,4.625]	9.11259e-06	0.046532	2.254 [1.446,3.514]	0.000332916	0.256682	not calculated	not calculated	not calculated	not calculated	not calculated	not calculated
late-stage DKD progression	severe albuminuria, eGFR > 15 ml/min/1.73 m2	end-stage kidney disease	372	205	cg11200222	3.468 [2.002,6.007]	9.18021e-06	0.046532	3.666 [2.024,6.639]	1.80746e-05	0.216162	not calculated	not calculated	not calculated	not calculated	not calculated	not calculated
late-stage DKD progression	severe albuminuria, eGFR > 15 ml/min/1.73 m2	end-stage kidney disease	372	205	cg17487617	0.233 [0.122,0.443]	9.23231e-06	0.046532	0.455 [0.245,0.845]	0.0125636	0.430916	not calculated	not calculated	not calculated	not calculated	not calculated	not calculated
late-stage DKD progression	severe albuminuria, eGFR > 15 ml/min/1.73 m2	end-stage kidney disease	372	205	cg04259566	0.435 [0.301,0.629]	9.32077e-06	0.046532	0.717 [0.491,1.048]	0.0857819	0.599438	not calculated	not calculated	not calculated	not calculated	not calculated	not calculated
late-stage DKD progression	severe albuminuria, eGFR > 15 ml/min/1.73 m2	end-stage kidney disease	372	205	cg21841085	0.405 [0.271,0.604]	9.51716e-06	0.046532	0.818 [0.553,1.209]	0.314087	0.787944	not calculated	not calculated	not calculated	not calculated	not calculated	not calculated
late-stage DKD progression	severe albuminuria, eGFR > 15 ml/min/1.73 m2	end-stage kidney disease	372	205	cg17660709	0.422 [0.288,0.618]	9.53832e-06	0.046532	0.75 [0.506,1.11]	0.150462	0.672437	not calculated	not calculated	not calculated	not calculated	not calculated	not calculated
late-stage DKD progression	severe albuminuria, eGFR > 15 ml/min/1.73 m2	end-stage kidney disease	372	205	cg14478217	2.291 [1.587,3.306]	9.5838e-06	0.046532	1.263 [0.871,1.833]	0.218385	0.72935	not calculated	not calculated	not calculated	not calculated	not calculated	not calculated
late-stage DKD progression	severe albuminuria, eGFR > 15 ml/min/1.73 m2	end-stage kidney disease	372	205	cg19098465	0.462 [0.329,0.651]	9.62389e-06	0.046532	0.755 [0.548,1.039]	0.0845643	0.597497	not calculated	not calculated	not calculated	not calculated	not calculated	not calculated
late-stage DKD progression	severe albuminuria, eGFR > 15 ml/min/1.73 m2	end-stage kidney disease	372	205	cg12861780	0.422 [0.288,0.618]	9.68421e-06	0.046532	0.697 [0.473,1.025]	0.0666254	0.571321	not calculated	not calculated	not calculated	not calculated	not calculated	not calculated
late-stage DKD progression	severe albuminuria, eGFR > 15 ml/min/1.73 m2	end-stage kidney disease	372	205	cg26965004	2.193 [1.548,3.106]	9.74342e-06	0.046532	2.25 [1.586,3.193]	5.59714e-06	0.201513	not calculated	not calculated	not calculated	not calculated	not calculated	not calculated
late-stage DKD progression	severe albuminuria, eGFR > 15 ml/min/1.73 m2	end-stage kidney disease	372	205	cg05447875	0.304 [0.18,0.516]	9.7878e-06	0.046532	0.475 [0.281,0.804]	0.00550705	0.384399	not calculated	not calculated	not calculated	not calculated	not calculated	not calculated
late-stage DKD progression	severe albuminuria, eGFR > 15 ml/min/1.73 m2	end-stage kidney disease	372	205	cg08088161	3.506 [2.01,6.114]	9.82301e-06	0.046532	2.865 [1.614,5.086]	0.000322656	0.256343	not calculated	not calculated	not calculated	not calculated	not calculated	not calculated
late-stage DKD progression	severe albuminuria, eGFR > 15 ml/min/1.73 m2	end-stage kidney disease	372	205	cg14844000	0.401 [0.267,0.601]	9.83753e-06	0.046532	0.7 [0.459,1.067]	0.0970607	0.615301	not calculated	not calculated	not calculated	not calculated	not calculated	not calculated
late-stage DKD progression	severe albuminuria, eGFR > 15 ml/min/1.73 m2	end-stage kidney disease	372	205	cg09980470	0.474 [0.341,0.66]	1.0011e-05	0.0470604	0.702 [0.502,0.982]	0.0389404	0.516556	not calculated	not calculated	not calculated	not calculated	not calculated	not calculated
late-stage DKD progression	severe albuminuria, eGFR > 15 ml/min/1.73 m2	end-stage kidney disease	372	205	cg09173152	0.41 [0.276,0.609]	1.0139e-05	0.0473695	0.407 [0.27,0.614]	1.81704e-05	0.216162	not calculated	not calculated	not calculated	not calculated	not calculated	not calculated
late-stage DKD progression	severe albuminuria, eGFR > 15 ml/min/1.73 m2	end-stage kidney disease	372	205	cg17386640	0.412 [0.278,0.611]	1.02399e-05	0.047549	0.638 [0.43,0.947]	0.0257322	0.480758	not calculated	not calculated	not calculated	not calculated	not calculated	not calculated
late-stage DKD progression	severe albuminuria, eGFR > 15 ml/min/1.73 m2	end-stage kidney disease	372	205	cg13556057	0.302 [0.178,0.515]	1.03923e-05	0.0479643	0.519 [0.293,0.922]	0.0252342	0.479104	not calculated	not calculated	not calculated	not calculated	not calculated	not calculated
late-stage DKD progression	severe albuminuria, eGFR > 15 ml/min/1.73 m2	end-stage kidney disease	372	205	cg15927734	3.529 [2.014,6.185]	1.05361e-05	0.0479769	1.748 [0.961,3.182]	0.0674842	0.57277	not calculated	not calculated	not calculated	not calculated	not calculated	not calculated
late-stage DKD progression	severe albuminuria, eGFR > 15 ml/min/1.73 m2	end-stage kidney disease	372	205	cg12149905	0.326 [0.198,0.537]	1.05567e-05	0.0479769	0.255 [0.146,0.446]	1.6129e-06	0.201513	not calculated	not calculated	not calculated	not calculated	not calculated	not calculated
late-stage DKD progression	severe albuminuria, eGFR > 15 ml/min/1.73 m2	end-stage kidney disease	372	205	cg07007165	0.359 [0.227,0.566]	1.0584e-05	0.0479769	0.703 [0.448,1.103]	0.124911	0.646888	not calculated	not calculated	not calculated	not calculated	not calculated	not calculated
late-stage DKD progression	severe albuminuria, eGFR > 15 ml/min/1.73 m2	end-stage kidney disease	372	205	cg10159529	0.498 [0.365,0.679]	1.08742e-05	0.0482511	0.695 [0.505,0.955]	0.025037	0.478781	not calculated	not calculated	not calculated	not calculated	not calculated	not calculated
late-stage DKD progression	severe albuminuria, eGFR > 15 ml/min/1.73 m2	end-stage kidney disease	372	205	cg16530324	0.599 [0.477,0.753]	1.09019e-05	0.0482511	0.792 [0.625,1.004]	0.0535974	0.547978	not calculated	not calculated	not calculated	not calculated	not calculated	not calculated
late-stage DKD progression	severe albuminuria, eGFR > 15 ml/min/1.73 m2	end-stage kidney disease	372	205	cg06178887	0.205 [0.101,0.416]	1.0972e-05	0.0482511	0.742 [0.357,1.543]	0.42455	0.840658	not calculated	not calculated	not calculated	not calculated	not calculated	not calculated
late-stage DKD progression	severe albuminuria, eGFR > 15 ml/min/1.73 m2	end-stage kidney disease	372	205	cg18288989	0.506 [0.373,0.685]	1.10224e-05	0.0482511	0.736 [0.536,1.011]	0.0583544	0.55688	not calculated	not calculated	not calculated	not calculated	not calculated	not calculated
late-stage DKD progression	severe albuminuria, eGFR > 15 ml/min/1.73 m2	end-stage kidney disease	372	205	cg15319981	0.503 [0.37,0.684]	1.11211e-05	0.0482511	0.707 [0.518,0.965]	0.0291333	0.491257	not calculated	not calculated	not calculated	not calculated	not calculated	not calculated
late-stage DKD progression	severe albuminuria, eGFR > 15 ml/min/1.73 m2	end-stage kidney disease	372	205	cg05103524	0.274 [0.154,0.489]	1.11968e-05	0.0482511	0.568 [0.314,1.03]	0.0623303	0.564348	not calculated	not calculated	not calculated	not calculated	not calculated	not calculated
late-stage DKD progression	severe albuminuria, eGFR > 15 ml/min/1.73 m2	end-stage kidney disease	372	205	cg19754408	0.472 [0.338,0.66]	1.12063e-05	0.0482511	0.703 [0.499,0.991]	0.0445117	0.529143	not calculated	not calculated	not calculated	not calculated	not calculated	not calculated
late-stage DKD progression	severe albuminuria, eGFR > 15 ml/min/1.73 m2	end-stage kidney disease	372	205	cg25425189	0.211 [0.105,0.423]	1.12618e-05	0.0482511	0.556 [0.264,1.169]	0.12147	0.643702	not calculated	not calculated	not calculated	not calculated	not calculated	not calculated
late-stage DKD progression	severe albuminuria, eGFR > 15 ml/min/1.73 m2	end-stage kidney disease	372	205	cg06972908	0.315 [0.188,0.528]	1.13316e-05	0.0482511	0.611 [0.361,1.034]	0.0664298	0.571073	not calculated	not calculated	not calculated	not calculated	not calculated	not calculated
late-stage DKD progression	severe albuminuria, eGFR > 15 ml/min/1.73 m2	end-stage kidney disease	372	205	cg09299075	2.976 [1.829,4.844]	1.13366e-05	0.0482511	1.212 [0.759,1.935]	0.421789	0.839476	not calculated	not calculated	not calculated	not calculated	not calculated	not calculated
late-stage DKD progression	severe albuminuria, eGFR > 15 ml/min/1.73 m2	end-stage kidney disease	372	205	cg23985372	0.564 [0.437,0.728]	1.13415e-05	0.0482511	0.788 [0.602,1.033]	0.0851434	0.598527	not calculated	not calculated	not calculated	not calculated	not calculated	not calculated
late-stage DKD progression	severe albuminuria, eGFR > 15 ml/min/1.73 m2	end-stage kidney disease	372	205	cg10644885	0.552 [0.423,0.719]	1.14118e-05	0.0482806	0.716 [0.542,0.945]	0.0183749	0.453899	not calculated	not calculated	not calculated	not calculated	not calculated	not calculated
late-stage DKD progression	severe albuminuria, eGFR > 15 ml/min/1.73 m2	end-stage kidney disease	372	205	cg01964337	2.617 [1.703,4.022]	1.15234e-05	0.0484835	1.572 [1,2.47]	0.0500875	0.541419	not calculated	not calculated	not calculated	not calculated	not calculated	not calculated
late-stage DKD progression	severe albuminuria, eGFR > 15 ml/min/1.73 m2	end-stage kidney disease	372	205	cg07570603	0.173 [0.079,0.379]	1.16928e-05	0.0488642	0.801 [0.353,1.819]	0.596522	0.904345	not calculated	not calculated	not calculated	not calculated	not calculated	not calculated
late-stage DKD progression	severe albuminuria, eGFR > 15 ml/min/1.73 m2	end-stage kidney disease	372	205	cg10704177	0.521 [0.39,0.698]	1.17616e-05	0.0488642	0.719 [0.532,0.97]	0.0308947	0.496612	not calculated	not calculated	not calculated	not calculated	not calculated	not calculated
late-stage DKD progression	severe albuminuria, eGFR > 15 ml/min/1.73 m2	end-stage kidney disease	372	205	cg06158227	2.101 [1.507,2.93]	1.18225e-05	0.0488642	1.225 [0.892,1.683]	0.209166	0.722301	not calculated	not calculated	not calculated	not calculated	not calculated	not calculated
late-stage DKD progression	severe albuminuria, eGFR > 15 ml/min/1.73 m2	end-stage kidney disease	372	205	cg16651877	4.866 [2.395,9.883]	1.2075e-05	0.0488642	2.063 [1.03,4.132]	0.0409829	0.521167	not calculated	not calculated	not calculated	not calculated	not calculated	not calculated
late-stage DKD progression	severe albuminuria, eGFR > 15 ml/min/1.73 m2	end-stage kidney disease	372	205	cg16064932	0.442 [0.307,0.637]	1.21067e-05	0.0488642	0.686 [0.47,0.999]	0.0496232	0.540664	not calculated	not calculated	not calculated	not calculated	not calculated	not calculated
late-stage DKD progression	severe albuminuria, eGFR > 15 ml/min/1.73 m2	end-stage kidney disease	372	205	cg10279452	0.561 [0.433,0.727]	1.2124e-05	0.0488642	0.797 [0.608,1.044]	0.0990255	0.617913	not calculated	not calculated	not calculated	not calculated	not calculated	not calculated
late-stage DKD progression	severe albuminuria, eGFR > 15 ml/min/1.73 m2	end-stage kidney disease	372	205	cg01950074	3.481 [1.991,6.085]	1.21346e-05	0.0488642	2.755 [1.508,5.033]	0.000976948	0.299363	not calculated	not calculated	not calculated	not calculated	not calculated	not calculated
late-stage DKD progression	severe albuminuria, eGFR > 15 ml/min/1.73 m2	end-stage kidney disease	372	205	cg05887614	0.383 [0.25,0.589]	1.21788e-05	0.0488642	0.522 [0.35,0.776]	0.00134431	0.310978	not calculated	not calculated	not calculated	not calculated	not calculated	not calculated
late-stage DKD progression	severe albuminuria, eGFR > 15 ml/min/1.73 m2	end-stage kidney disease	372	205	cg20642605	0.381 [0.248,0.587]	1.22234e-05	0.0488642	0.734 [0.47,1.145]	0.172423	0.692395	not calculated	not calculated	not calculated	not calculated	not calculated	not calculated
late-stage DKD progression	severe albuminuria, eGFR > 15 ml/min/1.73 m2	end-stage kidney disease	372	205	cg14503079	0.581 [0.455,0.741]	1.22556e-05	0.0488642	0.857 [0.663,1.108]	0.23879	0.743049	not calculated	not calculated	not calculated	not calculated	not calculated	not calculated
late-stage DKD progression	severe albuminuria, eGFR > 15 ml/min/1.73 m2	end-stage kidney disease	372	205	cg10145411	0.402 [0.267,0.605]	1.24461e-05	0.0492376	0.534 [0.358,0.797]	0.00211647	0.331409	not calculated	not calculated	not calculated	not calculated	not calculated	not calculated
late-stage DKD progression	severe albuminuria, eGFR > 15 ml/min/1.73 m2	end-stage kidney disease	372	205	cg23597162	2.592 [1.691,3.974]	1.24785e-05	0.0492376	1.568 [1.004,2.448]	0.0479297	0.536745	not calculated	not calculated	not calculated	not calculated	not calculated	not calculated
late-stage DKD progression	severe albuminuria, eGFR > 15 ml/min/1.73 m2	end-stage kidney disease	372	205	cg21446782	0.413 [0.278,0.614]	1.25998e-05	0.0494598	0.708 [0.474,1.059]	0.0926429	0.609181	not calculated	not calculated	not calculated	not calculated	not calculated	not calculated
late-stage DKD progression	severe albuminuria, eGFR > 15 ml/min/1.73 m2	end-stage kidney disease	372	205	cg10570484	3.399 [1.96,5.893]	1.31981e-05	0.0507545	2.275 [1.294,3.997]	0.00427518	0.372116	not calculated	not calculated	not calculated	not calculated	not calculated	not calculated
late-stage DKD progression	severe albuminuria, eGFR > 15 ml/min/1.73 m2	end-stage kidney disease	372	205	cg10275952	0.243 [0.129,0.459]	1.3212e-05	0.0507545	0.527 [0.272,1.022]	0.0578523	0.555866	not calculated	not calculated	not calculated	not calculated	not calculated	not calculated
late-stage DKD progression	severe albuminuria, eGFR > 15 ml/min/1.73 m2	end-stage kidney disease	372	205	cg26282731	0.269 [0.149,0.486]	1.32263e-05	0.0507545	0.596 [0.35,1.012]	0.055531	0.551215	not calculated	not calculated	not calculated	not calculated	not calculated	not calculated
late-stage DKD progression	severe albuminuria, eGFR > 15 ml/min/1.73 m2	end-stage kidney disease	372	205	cg24517604	0.469 [0.334,0.659]	1.32843e-05	0.0507545	0.721 [0.513,1.013]	0.0594554	0.559088	not calculated	not calculated	not calculated	not calculated	not calculated	not calculated
late-stage DKD progression	severe albuminuria, eGFR > 15 ml/min/1.73 m2	end-stage kidney disease	372	205	cg15940546	0.486 [0.351,0.672]	1.33024e-05	0.0507545	0.639 [0.464,0.88]	0.00613504	0.389848	not calculated	not calculated	not calculated	not calculated	not calculated	not calculated
late-stage DKD progression	severe albuminuria, eGFR > 15 ml/min/1.73 m2	end-stage kidney disease	372	205	cg12321467	0.442 [0.306,0.638]	1.3357e-05	0.0507545	0.621 [0.429,0.899]	0.0116061	0.426478	not calculated	not calculated	not calculated	not calculated	not calculated	not calculated
late-stage DKD progression	severe albuminuria, eGFR > 15 ml/min/1.73 m2	end-stage kidney disease	372	205	cg05761355	0.38 [0.245,0.587]	1.33961e-05	0.0507545	0.974 [0.613,1.547]	0.909553	0.983197	not calculated	not calculated	not calculated	not calculated	not calculated	not calculated
late-stage DKD progression	severe albuminuria, eGFR > 15 ml/min/1.73 m2	end-stage kidney disease	372	205	cg21175585	0.322 [0.193,0.537]	1.38132e-05	0.0513843	0.686 [0.419,1.123]	0.134376	0.65655	not calculated	not calculated	not calculated	not calculated	not calculated	not calculated
late-stage DKD progression	severe albuminuria, eGFR > 15 ml/min/1.73 m2	end-stage kidney disease	372	205	cg19178585	0.467 [0.331,0.658]	1.3852e-05	0.0513843	0.725 [0.517,1.017]	0.0626204	0.564675	not calculated	not calculated	not calculated	not calculated	not calculated	not calculated
late-stage DKD progression	severe albuminuria, eGFR > 15 ml/min/1.73 m2	end-stage kidney disease	372	205	cg00932483	0.488 [0.353,0.674]	1.39334e-05	0.0513843	0.777 [0.553,1.093]	0.146964	0.669037	not calculated	not calculated	not calculated	not calculated	not calculated	not calculated
late-stage DKD progression	severe albuminuria, eGFR > 15 ml/min/1.73 m2	end-stage kidney disease	372	205	cg17447283	0.273 [0.152,0.491]	1.39972e-05	0.0513843	0.55 [0.302,0.999]	0.0497997	0.540927	not calculated	not calculated	not calculated	not calculated	not calculated	not calculated
late-stage DKD progression	severe albuminuria, eGFR > 15 ml/min/1.73 m2	end-stage kidney disease	372	205	cg23510407	0.267 [0.147,0.485]	1.40402e-05	0.0513843	1.004 [0.551,1.828]	0.990158	0.998165	not calculated	not calculated	not calculated	not calculated	not calculated	not calculated
late-stage DKD progression	severe albuminuria, eGFR > 15 ml/min/1.73 m2	end-stage kidney disease	372	205	cg25349621	1.876 [1.412,2.493]	1.40498e-05	0.0513843	1.517 [1.148,2.004]	0.00340349	0.358649	not calculated	not calculated	not calculated	not calculated	not calculated	not calculated
late-stage DKD progression	severe albuminuria, eGFR > 15 ml/min/1.73 m2	end-stage kidney disease	372	205	cg02545139	0.347 [0.215,0.56]	1.41228e-05	0.0513843	0.443 [0.283,0.693]	0.000357064	0.257339	not calculated	not calculated	not calculated	not calculated	not calculated	not calculated
late-stage DKD progression	severe albuminuria, eGFR > 15 ml/min/1.73 m2	end-stage kidney disease	372	205	cg07815672	0.476 [0.341,0.666]	1.4146e-05	0.0513843	0.444 [0.312,0.632]	6.38874e-06	0.209278	not calculated	not calculated	not calculated	not calculated	not calculated	not calculated
late-stage DKD progression	severe albuminuria, eGFR > 15 ml/min/1.73 m2	end-stage kidney disease	372	205	cg04004607	0.518 [0.385,0.697]	1.41696e-05	0.0513843	0.76 [0.559,1.032]	0.0783403	0.588308	not calculated	not calculated	not calculated	not calculated	not calculated	not calculated
late-stage DKD progression	severe albuminuria, eGFR > 15 ml/min/1.73 m2	end-stage kidney disease	372	205	cg27405706	0.328 [0.198,0.542]	1.42951e-05	0.0515936	0.411 [0.24,0.705]	0.00122871	0.309554	not calculated	not calculated	not calculated	not calculated	not calculated	not calculated
late-stage DKD progression	severe albuminuria, eGFR > 15 ml/min/1.73 m2	end-stage kidney disease	372	205	cg17105176	0.633 [0.515,0.779]	1.43796e-05	0.051654	0.807 [0.657,0.991]	0.0411674	0.521447	not calculated	not calculated	not calculated	not calculated	not calculated	not calculated
late-stage DKD progression	severe albuminuria, eGFR > 15 ml/min/1.73 m2	end-stage kidney disease	372	205	cg10462803	0.478 [0.342,0.667]	1.44924e-05	0.0518148	0.851 [0.61,1.188]	0.342648	0.802634	not calculated	not calculated	not calculated	not calculated	not calculated	not calculated
late-stage DKD progression	severe albuminuria, eGFR > 15 ml/min/1.73 m2	end-stage kidney disease	372	205	cg08106791	0.289 [0.165,0.507]	1.4848e-05	0.0527394	0.501 [0.282,0.889]	0.0181862	0.452791	not calculated	not calculated	not calculated	not calculated	not calculated	not calculated
late-stage DKD progression	severe albuminuria, eGFR > 15 ml/min/1.73 m2	end-stage kidney disease	372	205	cg22083166	0.478 [0.342,0.668]	1.48896e-05	0.0527394	0.64 [0.46,0.891]	0.00811599	0.406124	not calculated	not calculated	not calculated	not calculated	not calculated	not calculated
late-stage DKD progression	severe albuminuria, eGFR > 15 ml/min/1.73 m2	end-stage kidney disease	372	205	cg13620119	0.401 [0.265,0.607]	1.55263e-05	0.0546284	0.729 [0.476,1.118]	0.147635	0.669778	not calculated	not calculated	not calculated	not calculated	not calculated	not calculated
late-stage DKD progression	severe albuminuria, eGFR > 15 ml/min/1.73 m2	end-stage kidney disease	372	205	cg25686812	2.799 [1.755,4.464]	1.55664e-05	0.0546284	1.217 [0.735,2.016]	0.444488	0.848527	not calculated	not calculated	not calculated	not calculated	not calculated	not calculated
late-stage DKD progression	severe albuminuria, eGFR > 15 ml/min/1.73 m2	end-stage kidney disease	372	205	cg17957372	0.343 [0.211,0.557]	1.57741e-05	0.055096	0.367 [0.223,0.603]	7.55312e-05	0.227351	not calculated	not calculated	not calculated	not calculated	not calculated	not calculated
late-stage DKD progression	severe albuminuria, eGFR > 15 ml/min/1.73 m2	end-stage kidney disease	372	205	cg06253927	0.242 [0.127,0.461]	1.58443e-05	0.055096	0.611 [0.313,1.192]	0.14843	0.670575	not calculated	not calculated	not calculated	not calculated	not calculated	not calculated
late-stage DKD progression	severe albuminuria, eGFR > 15 ml/min/1.73 m2	end-stage kidney disease	372	205	cg22528521	0.393 [0.257,0.6]	1.59366e-05	0.0551651	0.556 [0.361,0.856]	0.00758474	0.402149	not calculated	not calculated	not calculated	not calculated	not calculated	not calculated
late-stage DKD progression	severe albuminuria, eGFR > 15 ml/min/1.73 m2	end-stage kidney disease	372	205	cg27617715	0.297 [0.171,0.516]	1.60105e-05	0.05517	1.058 [0.613,1.826]	0.84062	0.96897	not calculated	not calculated	not calculated	not calculated	not calculated	not calculated
late-stage DKD progression	severe albuminuria, eGFR > 15 ml/min/1.73 m2	end-stage kidney disease	372	205	cg02068052	0.5 [0.364,0.685]	1.61799e-05	0.0555028	0.741 [0.532,1.032]	0.0760552	0.584966	not calculated	not calculated	not calculated	not calculated	not calculated	not calculated
late-stage DKD progression	severe albuminuria, eGFR > 15 ml/min/1.73 m2	end-stage kidney disease	372	205	cg26938803	0.36 [0.227,0.573]	1.64943e-05	0.0560965	0.743 [0.464,1.188]	0.214863	0.726932	not calculated	not calculated	not calculated	not calculated	not calculated	not calculated
late-stage DKD progression	severe albuminuria, eGFR > 15 ml/min/1.73 m2	end-stage kidney disease	372	205	cg21131315	0.669 [0.558,0.804]	1.65693e-05	0.0560965	0.811 [0.67,0.981]	0.0311217	0.497154	not calculated	not calculated	not calculated	not calculated	not calculated	not calculated
late-stage DKD progression	severe albuminuria, eGFR > 15 ml/min/1.73 m2	end-stage kidney disease	372	205	cg21259720	0.636 [0.517,0.781]	1.66649e-05	0.0560965	0.931 [0.743,1.166]	0.532803	0.882095	not calculated	not calculated	not calculated	not calculated	not calculated	not calculated
late-stage DKD progression	severe albuminuria, eGFR > 15 ml/min/1.73 m2	end-stage kidney disease	372	205	cg17249529	0.352 [0.218,0.566]	1.67069e-05	0.0560965	0.566 [0.353,0.908]	0.0181496	0.452736	not calculated	not calculated	not calculated	not calculated	not calculated	not calculated
late-stage DKD progression	severe albuminuria, eGFR > 15 ml/min/1.73 m2	end-stage kidney disease	372	205	cg26852344	0.592 [0.466,0.752]	1.67213e-05	0.0560965	0.787 [0.62,1]	0.0497701	0.540924	not calculated	not calculated	not calculated	not calculated	not calculated	not calculated
late-stage DKD progression	severe albuminuria, eGFR > 15 ml/min/1.73 m2	end-stage kidney disease	372	205	cg23575099	0.458 [0.321,0.654]	1.6821e-05	0.0561223	0.804 [0.564,1.147]	0.228612	0.736384	not calculated	not calculated	not calculated	not calculated	not calculated	not calculated
late-stage DKD progression	severe albuminuria, eGFR > 15 ml/min/1.73 m2	end-stage kidney disease	372	205	cg08945642	0.544 [0.412,0.718]	1.68764e-05	0.0561223	0.823 [0.622,1.088]	0.170851	0.690972	not calculated	not calculated	not calculated	not calculated	not calculated	not calculated
late-stage DKD progression	severe albuminuria, eGFR > 15 ml/min/1.73 m2	end-stage kidney disease	372	205	cg00633110	0.231 [0.119,0.451]	1.72691e-05	0.0567909	0.355 [0.181,0.697]	0.00265013	0.345001	not calculated	not calculated	not calculated	not calculated	not calculated	not calculated
late-stage DKD progression	severe albuminuria, eGFR > 15 ml/min/1.73 m2	end-stage kidney disease	372	205	cg26408896	0.303 [0.176,0.522]	1.72699e-05	0.0567909	0.597 [0.341,1.047]	0.0718811	0.579493	not calculated	not calculated	not calculated	not calculated	not calculated	not calculated
late-stage DKD progression	severe albuminuria, eGFR > 15 ml/min/1.73 m2	end-stage kidney disease	372	205	cg12860356	2.532 [1.658,3.869]	1.73198e-05	0.0567909	1.897 [1.224,2.94]	0.00416727	0.370138	not calculated	not calculated	not calculated	not calculated	not calculated	not calculated
late-stage DKD progression	severe albuminuria, eGFR > 15 ml/min/1.73 m2	end-stage kidney disease	372	205	cg12377972	0.589 [0.463,0.75]	1.73757e-05	0.0567909	0.787 [0.615,1.006]	0.0563055	0.552868	not calculated	not calculated	not calculated	not calculated	not calculated	not calculated
late-stage DKD progression	severe albuminuria, eGFR > 15 ml/min/1.73 m2	end-stage kidney disease	372	205	cg03666966	0.65 [0.534,0.791]	1.75415e-05	0.0570878	0.84 [0.689,1.025]	0.0857016	0.599306	not calculated	not calculated	not calculated	not calculated	not calculated	not calculated
late-stage DKD progression	severe albuminuria, eGFR > 15 ml/min/1.73 m2	end-stage kidney disease	372	205	cg09799668	2.244 [1.551,3.247]	1.79404e-05	0.0581375	1.546 [1.032,2.317]	0.0347519	0.507954	not calculated	not calculated	not calculated	not calculated	not calculated	not calculated
late-stage DKD progression	severe albuminuria, eGFR > 15 ml/min/1.73 m2	end-stage kidney disease	372	205	cg16487508	0.338 [0.206,0.555]	1.82461e-05	0.0584696	0.443 [0.265,0.74]	0.00189907	0.325211	not calculated	not calculated	not calculated	not calculated	not calculated	not calculated
late-stage DKD progression	severe albuminuria, eGFR > 15 ml/min/1.73 m2	end-stage kidney disease	372	205	cg12924525	0.462 [0.325,0.658]	1.84343e-05	0.0584696	0.571 [0.389,0.838]	0.00420608	0.371074	not calculated	not calculated	not calculated	not calculated	not calculated	not calculated
late-stage DKD progression	severe albuminuria, eGFR > 15 ml/min/1.73 m2	end-stage kidney disease	372	205	cg19993461	0.507 [0.371,0.692]	1.84894e-05	0.0584696	0.663 [0.482,0.912]	0.0115513	0.426137	not calculated	not calculated	not calculated	not calculated	not calculated	not calculated
late-stage DKD progression	severe albuminuria, eGFR > 15 ml/min/1.73 m2	end-stage kidney disease	372	205	cg06986734	2.896 [1.78,4.712]	1.84925e-05	0.0584696	1.314 [0.791,2.183]	0.290923	0.77526	not calculated	not calculated	not calculated	not calculated	not calculated	not calculated
late-stage DKD progression	severe albuminuria, eGFR > 15 ml/min/1.73 m2	end-stage kidney disease	372	205	cg12117660	2.251 [1.553,3.263]	1.85009e-05	0.0584696	2.089 [1.409,3.098]	0.000247442	0.252998	not calculated	not calculated	not calculated	not calculated	not calculated	not calculated
late-stage DKD progression	severe albuminuria, eGFR > 15 ml/min/1.73 m2	end-stage kidney disease	372	205	cg18666454	0.574 [0.445,0.74]	1.85036e-05	0.0584696	0.758 [0.59,0.974]	0.0303895	0.495268	not calculated	not calculated	not calculated	not calculated	not calculated	not calculated
late-stage DKD progression	severe albuminuria, eGFR > 15 ml/min/1.73 m2	end-stage kidney disease	372	205	cg07946965	0.541 [0.408,0.717]	1.87726e-05	0.0590746	0.711 [0.525,0.964]	0.0280565	0.488511	not calculated	not calculated	not calculated	not calculated	not calculated	not calculated
late-stage DKD progression	severe albuminuria, eGFR > 15 ml/min/1.73 m2	end-stage kidney disease	372	205	cg24348980	2.59 [1.674,4.007]	1.90662e-05	0.0592464	1.244 [0.797,1.94]	0.336415	0.799568	not calculated	not calculated	not calculated	not calculated	not calculated	not calculated
late-stage DKD progression	severe albuminuria, eGFR > 15 ml/min/1.73 m2	end-stage kidney disease	372	205	cg00797058	0.397 [0.26,0.606]	1.91097e-05	0.0592464	0.528 [0.341,0.815]	0.00396715	0.368822	not calculated	not calculated	not calculated	not calculated	not calculated	not calculated
late-stage DKD progression	severe albuminuria, eGFR > 15 ml/min/1.73 m2	end-stage kidney disease	372	205	cg07194694	0.426 [0.288,0.63]	1.91211e-05	0.0592464	0.95 [0.612,1.473]	0.817405	0.963741	not calculated	not calculated	not calculated	not calculated	not calculated	not calculated
late-stage DKD progression	severe albuminuria, eGFR > 15 ml/min/1.73 m2	end-stage kidney disease	372	205	cg03671396	0.38 [0.244,0.593]	1.91384e-05	0.0592464	0.584 [0.376,0.905]	0.016123	0.44678	not calculated	not calculated	not calculated	not calculated	not calculated	not calculated
late-stage DKD progression	severe albuminuria, eGFR > 15 ml/min/1.73 m2	end-stage kidney disease	372	205	cg21271570	0.503 [0.367,0.689]	1.94089e-05	0.0596733	0.664 [0.475,0.927]	0.0163729	0.44744	not calculated	not calculated	not calculated	not calculated	not calculated	not calculated
late-stage DKD progression	severe albuminuria, eGFR > 15 ml/min/1.73 m2	end-stage kidney disease	372	205	cg20405742	0.428 [0.29,0.632]	1.9433e-05	0.0596733	0.889 [0.594,1.33]	0.566904	0.894221	not calculated	not calculated	not calculated	not calculated	not calculated	not calculated
late-stage DKD progression	severe albuminuria, eGFR > 15 ml/min/1.73 m2	end-stage kidney disease	372	205	cg10886161	0.411 [0.273,0.618]	1.97415e-05	0.0603772	0.573 [0.384,0.854]	0.00622503	0.391131	not calculated	not calculated	not calculated	not calculated	not calculated	not calculated
late-stage DKD progression	severe albuminuria, eGFR > 15 ml/min/1.73 m2	end-stage kidney disease	372	205	cg04098763	0.319 [0.189,0.54]	2.02615e-05	0.0614784	0.61 [0.362,1.026]	0.0623965	0.564348	not calculated	not calculated	not calculated	not calculated	not calculated	not calculated
late-stage DKD progression	severe albuminuria, eGFR > 15 ml/min/1.73 m2	end-stage kidney disease	372	205	cg04905779	0.313 [0.183,0.534]	2.02631e-05	0.0614784	0.778 [0.454,1.332]	0.360297	0.811364	not calculated	not calculated	not calculated	not calculated	not calculated	not calculated
late-stage DKD progression	severe albuminuria, eGFR > 15 ml/min/1.73 m2	end-stage kidney disease	372	205	cg15642638	0.478 [0.341,0.671]	2.0382e-05	0.061594	0.683 [0.486,0.96]	0.0282294	0.489186	not calculated	not calculated	not calculated	not calculated	not calculated	not calculated
late-stage DKD progression	severe albuminuria, eGFR > 15 ml/min/1.73 m2	end-stage kidney disease	372	205	cg17934367	2.115 [1.498,2.985]	2.04972e-05	0.0616018	2.339 [1.594,3.432]	1.41765e-05	0.216162	not calculated	not calculated	not calculated	not calculated	not calculated	not calculated
late-stage DKD progression	severe albuminuria, eGFR > 15 ml/min/1.73 m2	end-stage kidney disease	372	205	cg14123882	2.488 [1.636,3.785]	2.05611e-05	0.0616018	1.263 [0.772,2.067]	0.352631	0.807598	not calculated	not calculated	not calculated	not calculated	not calculated	not calculated
late-stage DKD progression	severe albuminuria, eGFR > 15 ml/min/1.73 m2	end-stage kidney disease	372	205	cg13739634	0.39 [0.253,0.601]	2.06273e-05	0.0616018	0.641 [0.414,0.992]	0.0457828	0.531896	not calculated	not calculated	not calculated	not calculated	not calculated	not calculated
late-stage DKD progression	severe albuminuria, eGFR > 15 ml/min/1.73 m2	end-stage kidney disease	372	205	cg08882027	0.285 [0.16,0.508]	2.08254e-05	0.0619505	0.528 [0.296,0.942]	0.030654	0.495794	not calculated	not calculated	not calculated	not calculated	not calculated	not calculated
late-stage DKD progression	severe albuminuria, eGFR > 15 ml/min/1.73 m2	end-stage kidney disease	372	205	cg12402318	0.5 [0.363,0.688]	2.09938e-05	0.0621745	0.874 [0.623,1.227]	0.437744	0.845822	not calculated	not calculated	not calculated	not calculated	not calculated	not calculated
late-stage DKD progression	severe albuminuria, eGFR > 15 ml/min/1.73 m2	end-stage kidney disease	372	205	cg01069468	0.446 [0.307,0.647]	2.1064e-05	0.0621745	0.579 [0.4,0.839]	0.0038479	0.367103	not calculated	not calculated	not calculated	not calculated	not calculated	not calculated
late-stage DKD progression	severe albuminuria, eGFR > 15 ml/min/1.73 m2	end-stage kidney disease	372	205	cg21380024	0.232 [0.118,0.455]	2.12246e-05	0.0624067	0.498 [0.243,1.019]	0.0563813	0.552941	not calculated	not calculated	not calculated	not calculated	not calculated	not calculated
late-stage DKD progression	severe albuminuria, eGFR > 15 ml/min/1.73 m2	end-stage kidney disease	372	205	cg10402121	0.422 [0.283,0.628]	2.16364e-05	0.0633729	0.635 [0.421,0.959]	0.0308781	0.49657	not calculated	not calculated	not calculated	not calculated	not calculated	not calculated
late-stage DKD progression	severe albuminuria, eGFR > 15 ml/min/1.73 m2	end-stage kidney disease	372	205	cg27500575	0.317 [0.187,0.539]	2.21197e-05	0.0639705	0.436 [0.256,0.743]	0.00225528	0.333686	not calculated	not calculated	not calculated	not calculated	not calculated	not calculated
late-stage DKD progression	severe albuminuria, eGFR > 15 ml/min/1.73 m2	end-stage kidney disease	372	205	cg06734854	0.299 [0.171,0.522]	2.21465e-05	0.0639705	0.717 [0.395,1.299]	0.272495	0.764064	not calculated	not calculated	not calculated	not calculated	not calculated	not calculated
late-stage DKD progression	severe albuminuria, eGFR > 15 ml/min/1.73 m2	end-stage kidney disease	372	205	cg13645296	0.505 [0.368,0.692]	2.22164e-05	0.0639705	0.704 [0.505,0.982]	0.0385694	0.515715	not calculated	not calculated	not calculated	not calculated	not calculated	not calculated
late-stage DKD progression	severe albuminuria, eGFR > 15 ml/min/1.73 m2	end-stage kidney disease	372	205	cg03177204	0.364 [0.229,0.581]	2.23193e-05	0.0639705	0.501 [0.305,0.823]	0.00634525	0.391579	not calculated	not calculated	not calculated	not calculated	not calculated	not calculated
late-stage DKD progression	severe albuminuria, eGFR > 15 ml/min/1.73 m2	end-stage kidney disease	372	205	cg22689249	1.438 [1.216,1.7]	2.23193e-05	0.0639705	1.366 [1.171,1.592]	7.01717e-05	0.223019	not calculated	not calculated	not calculated	not calculated	not calculated	not calculated
late-stage DKD progression	severe albuminuria, eGFR > 15 ml/min/1.73 m2	end-stage kidney disease	372	205	cg17971251	0.536 [0.402,0.715]	2.23444e-05	0.0639705	0.794 [0.587,1.076]	0.136841	0.659224	not calculated	not calculated	not calculated	not calculated	not calculated	not calculated
late-stage DKD progression	severe albuminuria, eGFR > 15 ml/min/1.73 m2	end-stage kidney disease	372	205	cg02645272	0.41 [0.271,0.619]	2.25173e-05	0.0640721	0.662 [0.445,0.984]	0.0412277	0.521651	not calculated	not calculated	not calculated	not calculated	not calculated	not calculated
late-stage DKD progression	severe albuminuria, eGFR > 15 ml/min/1.73 m2	end-stage kidney disease	372	205	cg23840027	3.558 [1.978,6.4]	2.26894e-05	0.0640721	3.443 [1.807,6.558]	0.00017005	0.243643	not calculated	not calculated	not calculated	not calculated	not calculated	not calculated
late-stage DKD progression	severe albuminuria, eGFR > 15 ml/min/1.73 m2	end-stage kidney disease	372	205	cg16427256	0.583 [0.454,0.749]	2.28555e-05	0.0640721	0.795 [0.623,1.016]	0.0664436	0.571073	not calculated	not calculated	not calculated	not calculated	not calculated	not calculated
late-stage DKD progression	severe albuminuria, eGFR > 15 ml/min/1.73 m2	end-stage kidney disease	372	205	cg17615247	0.309 [0.179,0.532]	2.28751e-05	0.0640721	0.451 [0.257,0.791]	0.00545159	0.384061	not calculated	not calculated	not calculated	not calculated	not calculated	not calculated
late-stage DKD progression	severe albuminuria, eGFR > 15 ml/min/1.73 m2	end-stage kidney disease	372	205	cg12599237	0.353 [0.218,0.572]	2.28784e-05	0.0640721	0.469 [0.29,0.759]	0.00202453	0.329196	not calculated	not calculated	not calculated	not calculated	not calculated	not calculated
late-stage DKD progression	severe albuminuria, eGFR > 15 ml/min/1.73 m2	end-stage kidney disease	372	205	cg18814289	0.565 [0.434,0.736]	2.28847e-05	0.0640721	0.889 [0.68,1.163]	0.391298	0.826045	not calculated	not calculated	not calculated	not calculated	not calculated	not calculated
late-stage DKD progression	severe albuminuria, eGFR > 15 ml/min/1.73 m2	end-stage kidney disease	372	205	cg10897344	0.57 [0.439,0.739]	2.31558e-05	0.0645936	0.838 [0.642,1.094]	0.194219	0.710955	not calculated	not calculated	not calculated	not calculated	not calculated	not calculated
late-stage DKD progression	severe albuminuria, eGFR > 15 ml/min/1.73 m2	end-stage kidney disease	372	205	cg01017197	0.342 [0.208,0.562]	2.32829e-05	0.0647111	0.51 [0.307,0.848]	0.00944595	0.414399	not calculated	not calculated	not calculated	not calculated	not calculated	not calculated
late-stage DKD progression	severe albuminuria, eGFR > 15 ml/min/1.73 m2	end-stage kidney disease	372	205	cg05696848	0.312 [0.182,0.536]	2.34471e-05	0.0649303	0.745 [0.433,1.28]	0.286252	0.772663	not calculated	not calculated	not calculated	not calculated	not calculated	not calculated
late-stage DKD progression	severe albuminuria, eGFR > 15 ml/min/1.73 m2	end-stage kidney disease	372	205	cg06654302	2.002 [1.451,2.761]	2.37771e-05	0.0656058	1.773 [1.297,2.422]	0.00032553	0.256343	not calculated	not calculated	not calculated	not calculated	not calculated	not calculated
late-stage DKD progression	severe albuminuria, eGFR > 15 ml/min/1.73 m2	end-stage kidney disease	372	205	cg06976521	0.194 [0.09,0.415]	2.39351e-05	0.0658033	0.335 [0.152,0.742]	0.00702117	0.39699	not calculated	not calculated	not calculated	not calculated	not calculated	not calculated
late-stage DKD progression	severe albuminuria, eGFR > 15 ml/min/1.73 m2	end-stage kidney disease	372	205	cg05076510	0.474 [0.335,0.67]	2.40273e-05	0.065819	0.795 [0.561,1.128]	0.199221	0.714777	not calculated	not calculated	not calculated	not calculated	not calculated	not calculated
late-stage DKD progression	severe albuminuria, eGFR > 15 ml/min/1.73 m2	end-stage kidney disease	372	205	cg14956920	0.323 [0.191,0.546]	2.43099e-05	0.0662923	0.711 [0.414,1.222]	0.216849	0.72837	not calculated	not calculated	not calculated	not calculated	not calculated	not calculated
late-stage DKD progression	severe albuminuria, eGFR > 15 ml/min/1.73 m2	end-stage kidney disease	372	205	cg12819873	0.599 [0.472,0.76]	2.43742e-05	0.0662923	0.811 [0.628,1.049]	0.110183	0.631482	not calculated	not calculated	not calculated	not calculated	not calculated	not calculated
late-stage DKD progression	severe albuminuria, eGFR > 15 ml/min/1.73 m2	end-stage kidney disease	372	205	cg27479617	3.315 [1.899,5.786]	2.4779e-05	0.0671012	2.214 [1.241,3.951]	0.00710268	0.397651	not calculated	not calculated	not calculated	not calculated	not calculated	not calculated
late-stage DKD progression	severe albuminuria, eGFR > 15 ml/min/1.73 m2	end-stage kidney disease	372	205	cg12736613	0.485 [0.347,0.679]	2.48478e-05	0.0671012	0.778 [0.552,1.095]	0.149832	0.671838	not calculated	not calculated	not calculated	not calculated	not calculated	not calculated
late-stage DKD progression	severe albuminuria, eGFR > 15 ml/min/1.73 m2	end-stage kidney disease	372	205	cg13433891	0.346 [0.211,0.567]	2.49806e-05	0.0671233	0.487 [0.298,0.795]	0.0040005	0.368822	not calculated	not calculated	not calculated	not calculated	not calculated	not calculated
late-stage DKD progression	severe albuminuria, eGFR > 15 ml/min/1.73 m2	end-stage kidney disease	372	205	cg25832746	2.233 [1.537,3.244]	2.50323e-05	0.0671233	1.853 [1.282,2.678]	0.00103898	0.300937	not calculated	not calculated	not calculated	not calculated	not calculated	not calculated
late-stage DKD progression	severe albuminuria, eGFR > 15 ml/min/1.73 m2	end-stage kidney disease	372	205	cg05881870	0.31 [0.18,0.535]	2.54554e-05	0.0676279	0.655 [0.368,1.168]	0.151961	0.674049	not calculated	not calculated	not calculated	not calculated	not calculated	not calculated
late-stage DKD progression	severe albuminuria, eGFR > 15 ml/min/1.73 m2	end-stage kidney disease	372	205	cg06815826	0.207 [0.099,0.431]	2.55762e-05	0.0676279	0.272 [0.138,0.538]	0.000180902	0.245371	not calculated	not calculated	not calculated	not calculated	not calculated	not calculated
late-stage DKD progression	severe albuminuria, eGFR > 15 ml/min/1.73 m2	end-stage kidney disease	372	205	cg17374802	0.479 [0.34,0.675]	2.55835e-05	0.0676279	0.708 [0.493,1.016]	0.0612842	0.562515	not calculated	not calculated	not calculated	not calculated	not calculated	not calculated
late-stage DKD progression	severe albuminuria, eGFR > 15 ml/min/1.73 m2	end-stage kidney disease	372	205	cg23746329	0.443 [0.303,0.647]	2.56304e-05	0.0676279	0.781 [0.52,1.175]	0.236225	0.741508	not calculated	not calculated	not calculated	not calculated	not calculated	not calculated
late-stage DKD progression	severe albuminuria, eGFR > 15 ml/min/1.73 m2	end-stage kidney disease	372	205	cg05868473	0.607 [0.481,0.766]	2.56645e-05	0.0676279	0.72 [0.567,0.913]	0.00665094	0.393751	not calculated	not calculated	not calculated	not calculated	not calculated	not calculated
late-stage DKD progression	severe albuminuria, eGFR > 15 ml/min/1.73 m2	end-stage kidney disease	372	205	cg05414163	0.438 [0.298,0.643]	2.57912e-05	0.0677276	0.625 [0.429,0.911]	0.0145785	0.440585	not calculated	not calculated	not calculated	not calculated	not calculated	not calculated
late-stage DKD progression	severe albuminuria, eGFR > 15 ml/min/1.73 m2	end-stage kidney disease	372	205	cg07625372	0.444 [0.305,0.649]	2.59941e-05	0.0679371	0.578 [0.404,0.826]	0.00264737	0.345001	not calculated	not calculated	not calculated	not calculated	not calculated	not calculated
late-stage DKD progression	severe albuminuria, eGFR > 15 ml/min/1.73 m2	end-stage kidney disease	372	205	cg19873117	0.592 [0.463,0.756]	2.60494e-05	0.0679371	0.851 [0.664,1.09]	0.200864	0.716136	not calculated	not calculated	not calculated	not calculated	not calculated	not calculated
late-stage DKD progression	severe albuminuria, eGFR > 15 ml/min/1.73 m2	end-stage kidney disease	372	205	cg23494863	0.161 [0.069,0.377]	2.62724e-05	0.0680606	0.365 [0.15,0.89]	0.0267423	0.48404	not calculated	not calculated	not calculated	not calculated	not calculated	not calculated
late-stage DKD progression	severe albuminuria, eGFR > 15 ml/min/1.73 m2	end-stage kidney disease	372	205	cg07456972	0.615 [0.491,0.772]	2.62755e-05	0.0680606	0.774 [0.618,0.969]	0.025499	0.480078	not calculated	not calculated	not calculated	not calculated	not calculated	not calculated
late-stage DKD progression	severe albuminuria, eGFR > 15 ml/min/1.73 m2	end-stage kidney disease	372	205	cg13648741	0.218 [0.107,0.444]	2.64511e-05	0.0682831	0.494 [0.234,1.044]	0.0646682	0.568236	not calculated	not calculated	not calculated	not calculated	not calculated	not calculated
late-stage DKD progression	severe albuminuria, eGFR > 15 ml/min/1.73 m2	end-stage kidney disease	372	205	cg26821196	0.566 [0.433,0.738]	2.65969e-05	0.0683944	0.806 [0.608,1.07]	0.136428	0.658763	not calculated	not calculated	not calculated	not calculated	not calculated	not calculated
late-stage DKD progression	severe albuminuria, eGFR > 15 ml/min/1.73 m2	end-stage kidney disease	372	205	cg18352516	4.09 [2.12,7.891]	2.66738e-05	0.0683944	2.754 [1.438,5.277]	0.00225705	0.333708	not calculated	not calculated	not calculated	not calculated	not calculated	not calculated
late-stage DKD progression	severe albuminuria, eGFR > 15 ml/min/1.73 m2	end-stage kidney disease	372	205	cg19982061	4.247 [2.162,8.342]	2.6866e-05	0.068656	2.385 [1.132,5.028]	0.0222909	0.46865	not calculated	not calculated	not calculated	not calculated	not calculated	not calculated
late-stage DKD progression	severe albuminuria, eGFR > 15 ml/min/1.73 m2	end-stage kidney disease	372	205	cg12964770	0.238 [0.122,0.465]	2.70535e-05	0.0688308	0.797 [0.46,1.379]	0.416878	0.837372	not calculated	not calculated	not calculated	not calculated	not calculated	not calculated
late-stage DKD progression	severe albuminuria, eGFR > 15 ml/min/1.73 m2	end-stage kidney disease	372	205	cg17126555	0.446 [0.306,0.65]	2.71152e-05	0.0688308	0.798 [0.554,1.149]	0.225139	0.734169	not calculated	not calculated	not calculated	not calculated	not calculated	not calculated
late-stage DKD progression	severe albuminuria, eGFR > 15 ml/min/1.73 m2	end-stage kidney disease	372	205	cg11977753	0.367 [0.229,0.586]	2.72217e-05	0.0688716	0.539 [0.336,0.866]	0.0106035	0.421099	not calculated	not calculated	not calculated	not calculated	not calculated	not calculated
late-stage DKD progression	severe albuminuria, eGFR > 15 ml/min/1.73 m2	end-stage kidney disease	372	205	cg08033580	0.283 [0.157,0.511]	2.73849e-05	0.0690551	0.615 [0.339,1.115]	0.109032	0.630271	not calculated	not calculated	not calculated	not calculated	not calculated	not calculated
late-stage DKD progression	severe albuminuria, eGFR > 15 ml/min/1.73 m2	end-stage kidney disease	372	205	cg10183965	0.229 [0.115,0.456]	2.75873e-05	0.0693359	0.619 [0.296,1.297]	0.20379	0.71831	not calculated	not calculated	not calculated	not calculated	not calculated	not calculated
late-stage DKD progression	severe albuminuria, eGFR > 15 ml/min/1.73 m2	end-stage kidney disease	372	205	cg13644197	0.203 [0.096,0.427]	2.77098e-05	0.0694146	0.577 [0.282,1.179]	0.131465	0.653205	not calculated	not calculated	not calculated	not calculated	not calculated	not calculated
late-stage DKD progression	severe albuminuria, eGFR > 15 ml/min/1.73 m2	end-stage kidney disease	372	205	cg01795309	0.285 [0.159,0.513]	2.78454e-05	0.0695257	0.474 [0.281,0.801]	0.00527492	0.381753	not calculated	not calculated	not calculated	not calculated	not calculated	not calculated
late-stage DKD progression	severe albuminuria, eGFR > 15 ml/min/1.73 m2	end-stage kidney disease	372	205	cg13584531	0.294 [0.166,0.521]	2.81432e-05	0.0698454	0.492 [0.284,0.852]	0.0112781	0.424048	not calculated	not calculated	not calculated	not calculated	not calculated	not calculated
late-stage DKD progression	severe albuminuria, eGFR > 15 ml/min/1.73 m2	end-stage kidney disease	372	205	cg06398335	0.58 [0.45,0.749]	2.81569e-05	0.0698454	0.99 [0.748,1.309]	0.941452	0.989434	not calculated	not calculated	not calculated	not calculated	not calculated	not calculated
late-stage DKD progression	severe albuminuria, eGFR > 15 ml/min/1.73 m2	end-stage kidney disease	372	205	cg01740552	0.576 [0.445,0.746]	2.83467e-05	0.0699776	0.808 [0.618,1.057]	0.11926	0.641433	not calculated	not calculated	not calculated	not calculated	not calculated	not calculated
late-stage DKD progression	severe albuminuria, eGFR > 15 ml/min/1.73 m2	end-stage kidney disease	372	205	cg07643489	0.523 [0.386,0.708]	2.84017e-05	0.0699776	0.737 [0.543,1.002]	0.0515342	0.544431	not calculated	not calculated	not calculated	not calculated	not calculated	not calculated
late-stage DKD progression	severe albuminuria, eGFR > 15 ml/min/1.73 m2	end-stage kidney disease	372	205	cg15053244	0.659 [0.543,0.801]	2.84859e-05	0.0699776	0.829 [0.676,1.017]	0.0720708	0.579794	not calculated	not calculated	not calculated	not calculated	not calculated	not calculated
late-stage DKD progression	severe albuminuria, eGFR > 15 ml/min/1.73 m2	end-stage kidney disease	372	205	cg26155530	0.154 [0.064,0.37]	2.87112e-05	0.0702226	0.394 [0.161,0.964]	0.0412954	0.521846	not calculated	not calculated	not calculated	not calculated	not calculated	not calculated
late-stage DKD progression	severe albuminuria, eGFR > 15 ml/min/1.73 m2	end-stage kidney disease	372	205	cg18368116	0.604 [0.477,0.765]	2.877e-05	0.0702226	0.815 [0.639,1.039]	0.0990981	0.617932	not calculated	not calculated	not calculated	not calculated	not calculated	not calculated
late-stage DKD progression	severe albuminuria, eGFR > 15 ml/min/1.73 m2	end-stage kidney disease	372	205	cg23990557	0.251 [0.132,0.48]	2.9019e-05	0.0704724	0.484 [0.255,0.918]	0.026316	0.482546	not calculated	not calculated	not calculated	not calculated	not calculated	not calculated
late-stage DKD progression	severe albuminuria, eGFR > 15 ml/min/1.73 m2	end-stage kidney disease	372	205	cg00499912	0.515 [0.378,0.703]	2.90574e-05	0.0704724	0.713 [0.511,0.996]	0.0472123	0.535045	not calculated	not calculated	not calculated	not calculated	not calculated	not calculated
late-stage DKD progression	severe albuminuria, eGFR > 15 ml/min/1.73 m2	end-stage kidney disease	372	205	cg11548007	0.267 [0.144,0.496]	2.92665e-05	0.070582	0.854 [0.454,1.608]	0.625192	0.913231	not calculated	not calculated	not calculated	not calculated	not calculated	not calculated
late-stage DKD progression	severe albuminuria, eGFR > 15 ml/min/1.73 m2	end-stage kidney disease	372	205	cg04468741	0.29 [0.162,0.518]	2.9288e-05	0.070582	0.475 [0.262,0.864]	0.0146161	0.440611	not calculated	not calculated	not calculated	not calculated	not calculated	not calculated
late-stage DKD progression	severe albuminuria, eGFR > 15 ml/min/1.73 m2	end-stage kidney disease	372	205	cg08508348	0.467 [0.327,0.668]	2.94107e-05	0.0706077	0.638 [0.44,0.924]	0.0174812	0.451216	not calculated	not calculated	not calculated	not calculated	not calculated	not calculated
late-stage DKD progression	severe albuminuria, eGFR > 15 ml/min/1.73 m2	end-stage kidney disease	372	205	cg17947765	0.549 [0.415,0.728]	2.94841e-05	0.0706077	0.819 [0.614,1.091]	0.172609	0.692585	not calculated	not calculated	not calculated	not calculated	not calculated	not calculated
late-stage DKD progression	severe albuminuria, eGFR > 15 ml/min/1.73 m2	end-stage kidney disease	372	205	cg20524707	0.394 [0.254,0.61]	2.972e-05	0.0709495	0.712 [0.462,1.099]	0.125457	0.647637	not calculated	not calculated	not calculated	not calculated	not calculated	not calculated
late-stage DKD progression	severe albuminuria, eGFR > 15 ml/min/1.73 m2	end-stage kidney disease	372	205	cg08473805	0.344 [0.208,0.568]	2.99957e-05	0.0713838	0.282 [0.142,0.556]	0.000266477	0.255273	not calculated	not calculated	not calculated	not calculated	not calculated	not calculated
late-stage DKD progression	severe albuminuria, eGFR > 15 ml/min/1.73 m2	end-stage kidney disease	372	205	cg21714207	0.495 [0.356,0.689]	3.03686e-05	0.0714941	0.912 [0.652,1.277]	0.592633	0.903052	not calculated	not calculated	not calculated	not calculated	not calculated	not calculated
late-stage DKD progression	severe albuminuria, eGFR > 15 ml/min/1.73 m2	end-stage kidney disease	372	205	cg05423295	0.205 [0.097,0.432]	3.06794e-05	0.0714941	0.616 [0.296,1.281]	0.194758	0.711204	not calculated	not calculated	not calculated	not calculated	not calculated	not calculated
late-stage DKD progression	severe albuminuria, eGFR > 15 ml/min/1.73 m2	end-stage kidney disease	372	205	cg15482717	0.333 [0.199,0.558]	3.07434e-05	0.0714941	0.635 [0.38,1.06]	0.0821408	0.593964	not calculated	not calculated	not calculated	not calculated	not calculated	not calculated
late-stage DKD progression	severe albuminuria, eGFR > 15 ml/min/1.73 m2	end-stage kidney disease	372	205	cg16107565	3.264 [1.871,5.693]	3.08402e-05	0.0714941	1.648 [0.913,2.974]	0.0975719	0.615962	not calculated	not calculated	not calculated	not calculated	not calculated	not calculated
late-stage DKD progression	severe albuminuria, eGFR > 15 ml/min/1.73 m2	end-stage kidney disease	372	205	cg21867373	0.631 [0.508,0.784]	3.09908e-05	0.0714941	0.892 [0.713,1.116]	0.316803	0.789464	not calculated	not calculated	not calculated	not calculated	not calculated	not calculated
late-stage DKD progression	severe albuminuria, eGFR > 15 ml/min/1.73 m2	end-stage kidney disease	372	205	cg11067966	0.255 [0.134,0.485]	3.10331e-05	0.0714941	0.536 [0.282,1.021]	0.0580087	0.556264	not calculated	not calculated	not calculated	not calculated	not calculated	not calculated
late-stage DKD progression	severe albuminuria, eGFR > 15 ml/min/1.73 m2	end-stage kidney disease	372	205	cg14011077	0.492 [0.353,0.687]	3.12171e-05	0.0714941	0.609 [0.433,0.855]	0.00419757	0.370926	not calculated	not calculated	not calculated	not calculated	not calculated	not calculated
late-stage DKD progression	severe albuminuria, eGFR > 15 ml/min/1.73 m2	end-stage kidney disease	372	205	cg11661281	3.59 [1.967,6.552]	3.12965e-05	0.0714941	1.883 [1.043,3.397]	0.035646	0.509536	not calculated	not calculated	not calculated	not calculated	not calculated	not calculated
late-stage DKD progression	severe albuminuria, eGFR > 15 ml/min/1.73 m2	end-stage kidney disease	372	205	cg20076468	0.321 [0.188,0.548]	3.13299e-05	0.0714941	0.783 [0.462,1.327]	0.363931	0.813327	not calculated	not calculated	not calculated	not calculated	not calculated	not calculated
late-stage DKD progression	severe albuminuria, eGFR > 15 ml/min/1.73 m2	end-stage kidney disease	372	205	cg02124524	0.487 [0.347,0.683]	3.13301e-05	0.0714941	0.675 [0.463,0.986]	0.042035	0.523362	not calculated	not calculated	not calculated	not calculated	not calculated	not calculated
late-stage DKD progression	severe albuminuria, eGFR > 15 ml/min/1.73 m2	end-stage kidney disease	372	205	cg00501876	3.959 [2.071,7.567]	3.14256e-05	0.0714941	0.986 [0.517,1.881]	0.965728	0.993716	not calculated	not calculated	not calculated	not calculated	not calculated	not calculated
late-stage DKD progression	severe albuminuria, eGFR > 15 ml/min/1.73 m2	end-stage kidney disease	372	205	cg15312943	3.594 [1.967,6.565]	3.17006e-05	0.0714941	2.394 [1.333,4.297]	0.00345788	0.359689	not calculated	not calculated	not calculated	not calculated	not calculated	not calculated
late-stage DKD progression	severe albuminuria, eGFR > 15 ml/min/1.73 m2	end-stage kidney disease	372	205	cg08329821	0.41 [0.269,0.624]	3.18073e-05	0.0714941	0.696 [0.452,1.071]	0.0992588	0.61813	not calculated	not calculated	not calculated	not calculated	not calculated	not calculated
late-stage DKD progression	severe albuminuria, eGFR > 15 ml/min/1.73 m2	end-stage kidney disease	372	205	cg03582574	0.539 [0.402,0.721]	3.19607e-05	0.0714941	0.867 [0.646,1.163]	0.339691	0.801177	not calculated	not calculated	not calculated	not calculated	not calculated	not calculated
late-stage DKD progression	severe albuminuria, eGFR > 15 ml/min/1.73 m2	end-stage kidney disease	372	205	cg14994947	0.305 [0.174,0.534]	3.19821e-05	0.0714941	0.657 [0.38,1.135]	0.131915	0.653672	not calculated	not calculated	not calculated	not calculated	not calculated	not calculated
late-stage DKD progression	severe albuminuria, eGFR > 15 ml/min/1.73 m2	end-stage kidney disease	372	205	cg20560376	0.616 [0.49,0.774]	3.19967e-05	0.0714941	0.851 [0.679,1.065]	0.158416	0.679777	not calculated	not calculated	not calculated	not calculated	not calculated	not calculated
late-stage DKD progression	severe albuminuria, eGFR > 15 ml/min/1.73 m2	end-stage kidney disease	372	205	cg01590051	0.366 [0.228,0.587]	3.20149e-05	0.0714941	0.735 [0.447,1.209]	0.225618	0.734489	not calculated	not calculated	not calculated	not calculated	not calculated	not calculated
late-stage DKD progression	severe albuminuria, eGFR > 15 ml/min/1.73 m2	end-stage kidney disease	372	205	cg07391913	2.03 [1.454,2.835]	3.21263e-05	0.0714941	1.291 [0.91,1.832]	0.152673	0.674718	not calculated	not calculated	not calculated	not calculated	not calculated	not calculated
late-stage DKD progression	severe albuminuria, eGFR > 15 ml/min/1.73 m2	end-stage kidney disease	372	205	cg16580362	0.256 [0.135,0.487]	3.21572e-05	0.0714941	0.401 [0.215,0.748]	0.00405333	0.368895	not calculated	not calculated	not calculated	not calculated	not calculated	not calculated
late-stage DKD progression	severe albuminuria, eGFR > 15 ml/min/1.73 m2	end-stage kidney disease	372	205	cg07808881	0.404 [0.263,0.619]	3.21704e-05	0.0714941	0.665 [0.436,1.017]	0.0597045	0.559672	not calculated	not calculated	not calculated	not calculated	not calculated	not calculated
late-stage DKD progression	severe albuminuria, eGFR > 15 ml/min/1.73 m2	end-stage kidney disease	372	205	cg22146772	0.575 [0.443,0.746]	3.2183e-05	0.0714941	0.786 [0.596,1.037]	0.0890447	0.604018	not calculated	not calculated	not calculated	not calculated	not calculated	not calculated
late-stage DKD progression	severe albuminuria, eGFR > 15 ml/min/1.73 m2	end-stage kidney disease	372	205	cg26701500	0.182 [0.081,0.406]	3.22109e-05	0.0714941	0.608 [0.267,1.384]	0.23544	0.741051	not calculated	not calculated	not calculated	not calculated	not calculated	not calculated
late-stage DKD progression	severe albuminuria, eGFR > 15 ml/min/1.73 m2	end-stage kidney disease	372	205	cg08287334	0.486 [0.346,0.683]	3.22363e-05	0.0714941	0.759 [0.538,1.071]	0.116785	0.639046	not calculated	not calculated	not calculated	not calculated	not calculated	not calculated
late-stage DKD progression	severe albuminuria, eGFR > 15 ml/min/1.73 m2	end-stage kidney disease	372	205	cg06264183	2.928 [1.764,4.859]	3.22952e-05	0.0714941	1.809 [1.038,3.152]	0.036492	0.510696	not calculated	not calculated	not calculated	not calculated	not calculated	not calculated
late-stage DKD progression	severe albuminuria, eGFR > 15 ml/min/1.73 m2	end-stage kidney disease	372	205	cg01000631	0.458 [0.317,0.662]	3.25757e-05	0.0719061	0.654 [0.46,0.929]	0.0176137	0.451428	not calculated	not calculated	not calculated	not calculated	not calculated	not calculated
late-stage DKD progression	severe albuminuria, eGFR > 15 ml/min/1.73 m2	end-stage kidney disease	372	205	cg16375265	0.596 [0.467,0.761]	3.26856e-05	0.0719402	0.842 [0.662,1.071]	0.162073	0.683401	not calculated	not calculated	not calculated	not calculated	not calculated	not calculated
late-stage DKD progression	severe albuminuria, eGFR > 15 ml/min/1.73 m2	end-stage kidney disease	372	205	cg10866623	0.236 [0.12,0.468]	3.3838e-05	0.0742621	0.477 [0.24,0.948]	0.034596	0.50761	not calculated	not calculated	not calculated	not calculated	not calculated	not calculated
late-stage DKD progression	severe albuminuria, eGFR > 15 ml/min/1.73 m2	end-stage kidney disease	372	205	cg06644310	0.365 [0.227,0.588]	3.41023e-05	0.074627	0.912 [0.559,1.487]	0.710935	0.937991	not calculated	not calculated	not calculated	not calculated	not calculated	not calculated
late-stage DKD progression	severe albuminuria, eGFR > 15 ml/min/1.73 m2	end-stage kidney disease	372	205	cg01604152	0.573 [0.441,0.746]	3.42075e-05	0.0746427	0.846 [0.644,1.112]	0.230136	0.737434	not calculated	not calculated	not calculated	not calculated	not calculated	not calculated
late-stage DKD progression	severe albuminuria, eGFR > 15 ml/min/1.73 m2	end-stage kidney disease	372	205	cg22620111	0.214 [0.103,0.444]	3.43742e-05	0.0747477	0.428 [0.205,0.893]	0.0236953	0.473687	not calculated	not calculated	not calculated	not calculated	not calculated	not calculated
late-stage DKD progression	severe albuminuria, eGFR > 15 ml/min/1.73 m2	end-stage kidney disease	372	205	cg15490607	2.975 [1.775,4.985]	3.48137e-05	0.0747477	2.34 [1.388,3.944]	0.00141773	0.312201	not calculated	not calculated	not calculated	not calculated	not calculated	not calculated
late-stage DKD progression	severe albuminuria, eGFR > 15 ml/min/1.73 m2	end-stage kidney disease	372	205	cg15679019	0.358 [0.22,0.582]	3.48713e-05	0.0747477	0.493 [0.302,0.804]	0.00464029	0.377283	not calculated	not calculated	not calculated	not calculated	not calculated	not calculated
late-stage DKD progression	severe albuminuria, eGFR > 15 ml/min/1.73 m2	end-stage kidney disease	372	205	cg21370352	0.257 [0.135,0.489]	3.49196e-05	0.0747477	0.616 [0.326,1.163]	0.134988	0.6571	not calculated	not calculated	not calculated	not calculated	not calculated	not calculated
late-stage DKD progression	severe albuminuria, eGFR > 15 ml/min/1.73 m2	end-stage kidney disease	372	205	cg14649827	0.319 [0.186,0.548]	3.49373e-05	0.0747477	0.55 [0.319,0.948]	0.0312703	0.497521	not calculated	not calculated	not calculated	not calculated	not calculated	not calculated
late-stage DKD progression	severe albuminuria, eGFR > 15 ml/min/1.73 m2	end-stage kidney disease	372	205	cg03568858	4.02 [2.08,7.769]	3.50629e-05	0.0747477	2.364 [1.206,4.635]	0.0122697	0.428833	not calculated	not calculated	not calculated	not calculated	not calculated	not calculated
late-stage DKD progression	severe albuminuria, eGFR > 15 ml/min/1.73 m2	end-stage kidney disease	372	205	cg04497992	0.325 [0.191,0.554]	3.50837e-05	0.0747477	0.7 [0.396,1.238]	0.220094	0.73057	not calculated	not calculated	not calculated	not calculated	not calculated	not calculated
late-stage DKD progression	severe albuminuria, eGFR > 15 ml/min/1.73 m2	end-stage kidney disease	372	205	cg26236214	0.415 [0.273,0.629]	3.52506e-05	0.0747477	0.767 [0.503,1.168]	0.216316	0.728005	not calculated	not calculated	not calculated	not calculated	not calculated	not calculated
late-stage DKD progression	severe albuminuria, eGFR > 15 ml/min/1.73 m2	end-stage kidney disease	372	205	cg18241780	0.45 [0.308,0.657]	3.52777e-05	0.0747477	0.77 [0.528,1.123]	0.174469	0.694167	not calculated	not calculated	not calculated	not calculated	not calculated	not calculated
late-stage DKD progression	severe albuminuria, eGFR > 15 ml/min/1.73 m2	end-stage kidney disease	372	205	cg08531949	0.333 [0.198,0.56]	3.53505e-05	0.0747477	0.743 [0.433,1.275]	0.281092	0.769391	not calculated	not calculated	not calculated	not calculated	not calculated	not calculated
late-stage DKD progression	severe albuminuria, eGFR > 15 ml/min/1.73 m2	end-stage kidney disease	372	205	cg17298412	0.345 [0.209,0.572]	3.53831e-05	0.0747477	0.458 [0.274,0.766]	0.00294273	0.350715	not calculated	not calculated	not calculated	not calculated	not calculated	not calculated
late-stage DKD progression	severe albuminuria, eGFR > 15 ml/min/1.73 m2	end-stage kidney disease	372	205	cg06004033	0.403 [0.262,0.62]	3.54334e-05	0.0747477	0.675 [0.435,1.047]	0.0792405	0.589666	not calculated	not calculated	not calculated	not calculated	not calculated	not calculated
late-stage DKD progression	severe albuminuria, eGFR > 15 ml/min/1.73 m2	end-stage kidney disease	372	205	cg01711761	0.51 [0.371,0.702]	3.57282e-05	0.0751613	0.644 [0.47,0.882]	0.00604609	0.389405	not calculated	not calculated	not calculated	not calculated	not calculated	not calculated
late-stage DKD progression	severe albuminuria, eGFR > 15 ml/min/1.73 m2	end-stage kidney disease	372	205	cg06930757	0.39 [0.25,0.61]	3.6073e-05	0.0752177	0.842 [0.538,1.317]	0.450781	0.850986	not calculated	not calculated	not calculated	not calculated	not calculated	not calculated
late-stage DKD progression	severe albuminuria, eGFR > 15 ml/min/1.73 m2	end-stage kidney disease	372	205	cg10220104	0.671 [0.555,0.811]	3.60841e-05	0.0752177	0.819 [0.676,0.991]	0.0403537	0.519611	not calculated	not calculated	not calculated	not calculated	not calculated	not calculated
late-stage DKD progression	severe albuminuria, eGFR > 15 ml/min/1.73 m2	end-stage kidney disease	372	205	cg12383160	0.566 [0.432,0.742]	3.61147e-05	0.0752177	0.789 [0.597,1.042]	0.0950885	0.612418	not calculated	not calculated	not calculated	not calculated	not calculated	not calculated
late-stage DKD progression	severe albuminuria, eGFR > 15 ml/min/1.73 m2	end-stage kidney disease	372	205	cg01133102	1.816 [1.368,2.411]	3.61501e-05	0.0752177	1.193 [0.886,1.604]	0.244554	0.746706	not calculated	not calculated	not calculated	not calculated	not calculated	not calculated
late-stage DKD progression	severe albuminuria, eGFR > 15 ml/min/1.73 m2	end-stage kidney disease	372	205	cg00435244	3.12 [1.818,5.354]	3.63527e-05	0.075433	2.411 [1.347,4.315]	0.0030393	0.353337	not calculated	not calculated	not calculated	not calculated	not calculated	not calculated
late-stage DKD progression	severe albuminuria, eGFR > 15 ml/min/1.73 m2	end-stage kidney disease	372	205	cg17770392	0.53 [0.392,0.716]	3.67364e-05	0.0760221	0.717 [0.529,0.972]	0.0319357	0.499848	not calculated	not calculated	not calculated	not calculated	not calculated	not calculated
late-stage DKD progression	severe albuminuria, eGFR > 15 ml/min/1.73 m2	end-stage kidney disease	372	205	cg10627262	0.616 [0.49,0.776]	3.69504e-05	0.0762578	0.968 [0.752,1.248]	0.803216	0.960745	not calculated	not calculated	not calculated	not calculated	not calculated	not calculated
late-stage DKD progression	severe albuminuria, eGFR > 15 ml/min/1.73 m2	end-stage kidney disease	372	205	cg01429657	0.429 [0.287,0.642]	3.72674e-05	0.0763594	0.562 [0.347,0.91]	0.0191508	0.456635	not calculated	not calculated	not calculated	not calculated	not calculated	not calculated
late-stage DKD progression	severe albuminuria, eGFR > 15 ml/min/1.73 m2	end-stage kidney disease	372	205	cg13383507	0.231 [0.115,0.463]	3.73105e-05	0.0763594	0.308 [0.163,0.583]	0.000294312	0.255273	not calculated	not calculated	not calculated	not calculated	not calculated	not calculated
late-stage DKD progression	severe albuminuria, eGFR > 15 ml/min/1.73 m2	end-stage kidney disease	372	205	cg05914981	0.301 [0.17,0.532]	3.73995e-05	0.0763594	0.492 [0.276,0.876]	0.0159936	0.446119	not calculated	not calculated	not calculated	not calculated	not calculated	not calculated
late-stage DKD progression	severe albuminuria, eGFR > 15 ml/min/1.73 m2	end-stage kidney disease	372	205	cg26850283	0.333 [0.198,0.562]	3.74007e-05	0.0763594	0.643 [0.398,1.038]	0.0708851	0.577965	not calculated	not calculated	not calculated	not calculated	not calculated	not calculated
late-stage DKD progression	severe albuminuria, eGFR > 15 ml/min/1.73 m2	end-stage kidney disease	372	205	cg18001722	0.874 [0.82,0.932]	3.75328e-05	0.0764241	0.931 [0.876,0.99]	0.022589	0.469666	not calculated	not calculated	not calculated	not calculated	not calculated	not calculated
late-stage DKD progression	severe albuminuria, eGFR > 15 ml/min/1.73 m2	end-stage kidney disease	372	205	cg11203361	3.271 [1.862,5.747]	3.77044e-05	0.0765604	2.027 [1.2,3.423]	0.00821483	0.406967	not calculated	not calculated	not calculated	not calculated	not calculated	not calculated
late-stage DKD progression	severe albuminuria, eGFR > 15 ml/min/1.73 m2	end-stage kidney disease	372	205	cg10225135	0.439 [0.297,0.65]	3.78008e-05	0.0765604	0.548 [0.352,0.854]	0.00783066	0.404291	not calculated	not calculated	not calculated	not calculated	not calculated	not calculated
late-stage DKD progression	severe albuminuria, eGFR > 15 ml/min/1.73 m2	end-stage kidney disease	372	205	cg11949606	0.434 [0.292,0.646]	3.795e-05	0.0766137	0.777 [0.516,1.172]	0.228966	0.736606	not calculated	not calculated	not calculated	not calculated	not calculated	not calculated
late-stage DKD progression	severe albuminuria, eGFR > 15 ml/min/1.73 m2	end-stage kidney disease	372	205	cg11770323	0.377 [0.237,0.6]	3.8174e-05	0.0766137	0.568 [0.355,0.91]	0.0185552	0.454433	not calculated	not calculated	not calculated	not calculated	not calculated	not calculated
late-stage DKD progression	severe albuminuria, eGFR > 15 ml/min/1.73 m2	end-stage kidney disease	372	205	cg01113488	2.126 [1.485,3.044]	3.82374e-05	0.0766137	1.515 [1.048,2.191]	0.0273373	0.486244	not calculated	not calculated	not calculated	not calculated	not calculated	not calculated
late-stage DKD progression	severe albuminuria, eGFR > 15 ml/min/1.73 m2	end-stage kidney disease	372	205	cg04839881	2.894 [1.745,4.801]	3.85368e-05	0.0766137	1.664 [0.974,2.845]	0.0626105	0.564658	not calculated	not calculated	not calculated	not calculated	not calculated	not calculated
late-stage DKD progression	severe albuminuria, eGFR > 15 ml/min/1.73 m2	end-stage kidney disease	372	205	cg23946860	0.46 [0.318,0.666]	3.85703e-05	0.0766137	0.743 [0.503,1.097]	0.134764	0.656829	not calculated	not calculated	not calculated	not calculated	not calculated	not calculated
late-stage DKD progression	severe albuminuria, eGFR > 15 ml/min/1.73 m2	end-stage kidney disease	372	205	cg17542165	0.636 [0.512,0.789]	3.8588e-05	0.0766137	0.874 [0.703,1.086]	0.224657	0.733814	not calculated	not calculated	not calculated	not calculated	not calculated	not calculated
late-stage DKD progression	severe albuminuria, eGFR > 15 ml/min/1.73 m2	end-stage kidney disease	372	205	cg22829007	1.961 [1.423,2.703]	3.86208e-05	0.0766137	1.718 [1.214,2.431]	0.00223619	0.333048	not calculated	not calculated	not calculated	not calculated	not calculated	not calculated
late-stage DKD progression	severe albuminuria, eGFR > 15 ml/min/1.73 m2	end-stage kidney disease	372	205	cg22022320	0.615 [0.488,0.775]	3.86877e-05	0.0766137	0.868 [0.675,1.115]	0.267421	0.760929	not calculated	not calculated	not calculated	not calculated	not calculated	not calculated
late-stage DKD progression	severe albuminuria, eGFR > 15 ml/min/1.73 m2	end-stage kidney disease	372	205	cg11125805	3.216 [1.844,5.61]	3.87325e-05	0.0766137	1.878 [1.037,3.399]	0.0374137	0.512805	not calculated	not calculated	not calculated	not calculated	not calculated	not calculated
late-stage DKD progression	severe albuminuria, eGFR > 15 ml/min/1.73 m2	end-stage kidney disease	372	205	cg01898560	2.691 [1.679,4.313]	3.90968e-05	0.077134	2.193 [1.387,3.467]	0.000780467	0.292472	not calculated	not calculated	not calculated	not calculated	not calculated	not calculated
late-stage DKD progression	severe albuminuria, eGFR > 15 ml/min/1.73 m2	end-stage kidney disease	372	205	cg09402611	0.454 [0.312,0.662]	3.94657e-05	0.0774367	0.694 [0.484,0.996]	0.0476677	0.535987	not calculated	not calculated	not calculated	not calculated	not calculated	not calculated
late-stage DKD progression	severe albuminuria, eGFR > 15 ml/min/1.73 m2	end-stage kidney disease	372	205	cg03663120	0.561 [0.426,0.739]	3.95503e-05	0.0774367	0.779 [0.589,1.03]	0.0792795	0.589737	not calculated	not calculated	not calculated	not calculated	not calculated	not calculated
late-stage DKD progression	severe albuminuria, eGFR > 15 ml/min/1.73 m2	end-stage kidney disease	372	205	cg10842385	2.512 [1.619,3.898]	3.95628e-05	0.0774367	1.927 [1.234,3.009]	0.00390985	0.368608	not calculated	not calculated	not calculated	not calculated	not calculated	not calculated
late-stage DKD progression	severe albuminuria, eGFR > 15 ml/min/1.73 m2	end-stage kidney disease	372	205	cg00130246	0.571 [0.437,0.746]	3.96971e-05	0.0774367	0.715 [0.552,0.925]	0.0107902	0.421869	not calculated	not calculated	not calculated	not calculated	not calculated	not calculated
late-stage DKD progression	severe albuminuria, eGFR > 15 ml/min/1.73 m2	end-stage kidney disease	372	205	cg20761853	0.442 [0.299,0.652]	3.99279e-05	0.0774367	0.735 [0.478,1.132]	0.162635	0.683874	not calculated	not calculated	not calculated	not calculated	not calculated	not calculated
late-stage DKD progression	severe albuminuria, eGFR > 15 ml/min/1.73 m2	end-stage kidney disease	372	205	cg01995927	0.323 [0.189,0.554]	3.99617e-05	0.0774367	0.891 [0.502,1.582]	0.693014	0.933231	not calculated	not calculated	not calculated	not calculated	not calculated	not calculated
late-stage DKD progression	severe albuminuria, eGFR > 15 ml/min/1.73 m2	end-stage kidney disease	372	205	cg23990334	0.523 [0.384,0.713]	4.00003e-05	0.0774367	0.942 [0.676,1.313]	0.722997	0.941276	not calculated	not calculated	not calculated	not calculated	not calculated	not calculated
late-stage DKD progression	severe albuminuria, eGFR > 15 ml/min/1.73 m2	end-stage kidney disease	372	205	cg12973487	0.274 [0.148,0.508]	4.00761e-05	0.0774367	0.67 [0.356,1.261]	0.214281	0.726543	not calculated	not calculated	not calculated	not calculated	not calculated	not calculated
late-stage DKD progression	severe albuminuria, eGFR > 15 ml/min/1.73 m2	end-stage kidney disease	372	205	cg19434937	0.463 [0.321,0.669]	4.02489e-05	0.0774367	0.669 [0.462,0.968]	0.0331616	0.503404	not calculated	not calculated	not calculated	not calculated	not calculated	not calculated
late-stage DKD progression	severe albuminuria, eGFR > 15 ml/min/1.73 m2	end-stage kidney disease	372	205	cg08528287	3.579 [1.947,6.579]	4.02671e-05	0.0774367	2.886 [1.575,5.286]	0.000599571	0.279099	not calculated	not calculated	not calculated	not calculated	not calculated	not calculated
late-stage DKD progression	severe albuminuria, eGFR > 15 ml/min/1.73 m2	end-stage kidney disease	372	205	cg25487804	0.277 [0.15,0.511]	4.0523e-05	0.0777325	0.485 [0.26,0.903]	0.0225185	0.46951	not calculated	not calculated	not calculated	not calculated	not calculated	not calculated
late-stage DKD progression	severe albuminuria, eGFR > 15 ml/min/1.73 m2	end-stage kidney disease	372	205	cg11964522	0.435 [0.293,0.648]	4.06381e-05	0.0777573	0.87 [0.574,1.318]	0.510318	0.873915	not calculated	not calculated	not calculated	not calculated	not calculated	not calculated
late-stage DKD progression	severe albuminuria, eGFR > 15 ml/min/1.73 m2	end-stage kidney disease	372	205	cg08780600	4.26 [2.132,8.513]	4.08003e-05	0.0778721	2.372 [1.126,4.997]	0.0230309	0.471266	not calculated	not calculated	not calculated	not calculated	not calculated	not calculated
late-stage DKD progression	severe albuminuria, eGFR > 15 ml/min/1.73 m2	end-stage kidney disease	372	205	cg14826642	0.336 [0.2,0.566]	4.09756e-05	0.0780112	0.584 [0.343,0.992]	0.0466018	0.533396	not calculated	not calculated	not calculated	not calculated	not calculated	not calculated
late-stage DKD progression	severe albuminuria, eGFR > 15 ml/min/1.73 m2	end-stage kidney disease	372	205	cg18852698	0.645 [0.523,0.795]	4.12744e-05	0.0783699	0.82 [0.663,1.014]	0.0676315	0.573138	not calculated	not calculated	not calculated	not calculated	not calculated	not calculated
late-stage DKD progression	severe albuminuria, eGFR > 15 ml/min/1.73 m2	end-stage kidney disease	372	205	cg12922289	1.502 [1.237,1.825]	4.14639e-05	0.0783699	1.474 [1.212,1.792]	0.000101811	0.23436	not calculated	not calculated	not calculated	not calculated	not calculated	not calculated
late-stage DKD progression	severe albuminuria, eGFR > 15 ml/min/1.73 m2	end-stage kidney disease	372	205	cg07730263	0.315 [0.182,0.547]	4.14727e-05	0.0783699	0.585 [0.34,1.007]	0.0530709	0.547055	not calculated	not calculated	not calculated	not calculated	not calculated	not calculated
late-stage DKD progression	severe albuminuria, eGFR > 15 ml/min/1.73 m2	end-stage kidney disease	372	205	cg21569104	2.779 [1.704,4.531]	4.19161e-05	0.0786333	1.534 [0.935,2.517]	0.0903129	0.605683	not calculated	not calculated	not calculated	not calculated	not calculated	not calculated
late-stage DKD progression	severe albuminuria, eGFR > 15 ml/min/1.73 m2	end-stage kidney disease	372	205	cg20998178	4.04 [2.071,7.882]	4.21701e-05	0.0786333	2.335 [1.136,4.799]	0.0210144	0.464141	not calculated	not calculated	not calculated	not calculated	not calculated	not calculated
late-stage DKD progression	severe albuminuria, eGFR > 15 ml/min/1.73 m2	end-stage kidney disease	372	205	cg04864179	2.464 [1.6,3.793]	4.21978e-05	0.0786333	1.081 [0.69,1.694]	0.733684	0.944089	not calculated	not calculated	not calculated	not calculated	not calculated	not calculated
late-stage DKD progression	severe albuminuria, eGFR > 15 ml/min/1.73 m2	end-stage kidney disease	372	205	cg13948456	0.154 [0.063,0.376]	4.22383e-05	0.0786333	0.534 [0.218,1.311]	0.171217	0.691248	not calculated	not calculated	not calculated	not calculated	not calculated	not calculated
late-stage DKD progression	severe albuminuria, eGFR > 15 ml/min/1.73 m2	end-stage kidney disease	372	205	cg13756321	0.224 [0.11,0.459]	4.22388e-05	0.0786333	0.338 [0.162,0.708]	0.00397996	0.368822	not calculated	not calculated	not calculated	not calculated	not calculated	not calculated
late-stage DKD progression	severe albuminuria, eGFR > 15 ml/min/1.73 m2	end-stage kidney disease	372	205	cg01360720	0.272 [0.146,0.507]	4.23541e-05	0.0786333	0.534 [0.279,1.021]	0.0579075	0.555925	not calculated	not calculated	not calculated	not calculated	not calculated	not calculated
late-stage DKD progression	severe albuminuria, eGFR > 15 ml/min/1.73 m2	end-stage kidney disease	372	205	cg04316106	0.432 [0.289,0.645]	4.24914e-05	0.0786333	0.797 [0.522,1.216]	0.292158	0.775992	not calculated	not calculated	not calculated	not calculated	not calculated	not calculated
late-stage DKD progression	severe albuminuria, eGFR > 15 ml/min/1.73 m2	end-stage kidney disease	372	205	cg10521603	0.608 [0.479,0.772]	4.26093e-05	0.0786333	0.838 [0.644,1.089]	0.186354	0.704683	not calculated	not calculated	not calculated	not calculated	not calculated	not calculated
late-stage DKD progression	severe albuminuria, eGFR > 15 ml/min/1.73 m2	end-stage kidney disease	372	205	cg04852443	1.8 [1.358,2.384]	4.26438e-05	0.0786333	1.994 [1.408,2.823]	0.000101751	0.23436	not calculated	not calculated	not calculated	not calculated	not calculated	not calculated
late-stage DKD progression	severe albuminuria, eGFR > 15 ml/min/1.73 m2	end-stage kidney disease	372	205	cg27458187	0.485 [0.343,0.686]	4.26447e-05	0.0786333	0.761 [0.539,1.075]	0.121197	0.643437	not calculated	not calculated	not calculated	not calculated	not calculated	not calculated
late-stage DKD progression	severe albuminuria, eGFR > 15 ml/min/1.73 m2	end-stage kidney disease	372	205	cg13948883	0.381 [0.24,0.605]	4.28222e-05	0.0787699	0.757 [0.475,1.206]	0.241023	0.744581	not calculated	not calculated	not calculated	not calculated	not calculated	not calculated
late-stage DKD progression	severe albuminuria, eGFR > 15 ml/min/1.73 m2	end-stage kidney disease	372	205	cg11190658	2.948 [1.756,4.95]	4.31488e-05	0.0791795	2.656 [1.553,4.543]	0.000361072	0.257339	not calculated	not calculated	not calculated	not calculated	not calculated	not calculated
late-stage DKD progression	severe albuminuria, eGFR > 15 ml/min/1.73 m2	end-stage kidney disease	372	205	cg11505212	0.32 [0.185,0.552]	4.33731e-05	0.0793385	0.439 [0.256,0.753]	0.00276535	0.346654	not calculated	not calculated	not calculated	not calculated	not calculated	not calculated
late-stage DKD progression	severe albuminuria, eGFR > 15 ml/min/1.73 m2	end-stage kidney disease	372	205	cg26989405	0.366 [0.226,0.593]	4.34459e-05	0.0793385	1.038 [0.641,1.678]	0.880418	0.977641	not calculated	not calculated	not calculated	not calculated	not calculated	not calculated
late-stage DKD progression	severe albuminuria, eGFR > 15 ml/min/1.73 m2	end-stage kidney disease	372	205	cg22291974	0.225 [0.11,0.46]	4.3548e-05	0.0793385	0.371 [0.186,0.742]	0.00504738	0.379595	not calculated	not calculated	not calculated	not calculated	not calculated	not calculated
late-stage DKD progression	severe albuminuria, eGFR > 15 ml/min/1.73 m2	end-stage kidney disease	372	205	cg27455595	0.308 [0.175,0.542]	4.40357e-05	0.0799561	0.79 [0.463,1.348]	0.38717	0.824096	not calculated	not calculated	not calculated	not calculated	not calculated	not calculated
late-stage DKD progression	severe albuminuria, eGFR > 15 ml/min/1.73 m2	end-stage kidney disease	372	205	cg12996171	0.277 [0.15,0.513]	4.41931e-05	0.0799561	0.409 [0.217,0.77]	0.0056434	0.385468	not calculated	not calculated	not calculated	not calculated	not calculated	not calculated
late-stage DKD progression	severe albuminuria, eGFR > 15 ml/min/1.73 m2	end-stage kidney disease	372	205	cg00589311	0.383 [0.241,0.607]	4.4232e-05	0.0799561	0.603 [0.389,0.935]	0.0237855	0.474004	not calculated	not calculated	not calculated	not calculated	not calculated	not calculated
late-stage DKD progression	severe albuminuria, eGFR > 15 ml/min/1.73 m2	end-stage kidney disease	372	205	cg05458295	0.351 [0.213,0.58]	4.4307e-05	0.0799561	0.736 [0.439,1.234]	0.244988	0.747013	not calculated	not calculated	not calculated	not calculated	not calculated	not calculated
late-stage DKD progression	severe albuminuria, eGFR > 15 ml/min/1.73 m2	end-stage kidney disease	372	205	cg20117673	0.295 [0.164,0.53]	4.49522e-05	0.0809286	1.136 [0.646,1.999]	0.657895	0.923186	not calculated	not calculated	not calculated	not calculated	not calculated	not calculated
late-stage DKD progression	severe albuminuria, eGFR > 15 ml/min/1.73 m2	end-stage kidney disease	372	205	cg09845476	0.403 [0.261,0.624]	4.56337e-05	0.081916	0.588 [0.376,0.918]	0.0196345	0.457887	not calculated	not calculated	not calculated	not calculated	not calculated	not calculated
late-stage DKD progression	severe albuminuria, eGFR > 15 ml/min/1.73 m2	end-stage kidney disease	372	205	cg26406433	2.937 [1.749,4.929]	4.57166e-05	0.081916	3.44 [1.964,6.027]	1.56063e-05	0.216162	not calculated	not calculated	not calculated	not calculated	not calculated	not calculated
late-stage DKD progression	severe albuminuria, eGFR > 15 ml/min/1.73 m2	end-stage kidney disease	372	205	cg12397349	0.447 [0.304,0.659]	4.58234e-05	0.081916	0.734 [0.49,1.098]	0.132461	0.654291	not calculated	not calculated	not calculated	not calculated	not calculated	not calculated
late-stage DKD progression	severe albuminuria, eGFR > 15 ml/min/1.73 m2	end-stage kidney disease	372	205	cg17988187	0.41 [0.267,0.629]	4.59865e-05	0.0820152	0.667 [0.439,1.011]	0.0563697	0.552928	not calculated	not calculated	not calculated	not calculated	not calculated	not calculated
late-stage DKD progression	severe albuminuria, eGFR > 15 ml/min/1.73 m2	end-stage kidney disease	372	205	cg19055951	0.382 [0.241,0.607]	4.62402e-05	0.082275	0.403 [0.256,0.633]	8.05616e-05	0.230751	not calculated	not calculated	not calculated	not calculated	not calculated	not calculated
late-stage DKD progression	severe albuminuria, eGFR > 15 ml/min/1.73 m2	end-stage kidney disease	372	205	cg06863152	0.667 [0.549,0.811]	4.64081e-05	0.0823812	0.837 [0.685,1.023]	0.0826286	0.594937	not calculated	not calculated	not calculated	not calculated	not calculated	not calculated
late-stage DKD progression	severe albuminuria, eGFR > 15 ml/min/1.73 m2	end-stage kidney disease	372	205	cg13587621	0.514 [0.373,0.708]	4.67113e-05	0.0827266	0.717 [0.525,0.981]	0.0375341	0.513213	not calculated	not calculated	not calculated	not calculated	not calculated	not calculated
late-stage DKD progression	severe albuminuria, eGFR > 15 ml/min/1.73 m2	end-stage kidney disease	372	205	cg25647277	0.336 [0.199,0.568]	4.71798e-05	0.0832432	0.531 [0.313,0.901]	0.0190134	0.45597	not calculated	not calculated	not calculated	not calculated	not calculated	not calculated
late-stage DKD progression	severe albuminuria, eGFR > 15 ml/min/1.73 m2	end-stage kidney disease	372	205	cg07462539	1.883 [1.388,2.554]	4.72216e-05	0.0832432	1.32 [0.967,1.803]	0.0808435	0.591965	not calculated	not calculated	not calculated	not calculated	not calculated	not calculated
late-stage DKD progression	severe albuminuria, eGFR > 15 ml/min/1.73 m2	end-stage kidney disease	372	205	cg01770632	0.227 [0.111,0.464]	4.76114e-05	0.0835625	0.445 [0.218,0.909]	0.026187	0.481789	not calculated	not calculated	not calculated	not calculated	not calculated	not calculated
late-stage DKD progression	severe albuminuria, eGFR > 15 ml/min/1.73 m2	end-stage kidney disease	372	205	cg20654602	0.436 [0.293,0.651]	4.76222e-05	0.0835625	0.646 [0.434,0.961]	0.0310753	0.49706	not calculated	not calculated	not calculated	not calculated	not calculated	not calculated
late-stage DKD progression	severe albuminuria, eGFR > 15 ml/min/1.73 m2	end-stage kidney disease	372	205	cg15197144	0.595 [0.464,0.764]	4.77586e-05	0.0836093	0.892 [0.681,1.168]	0.404851	0.832287	not calculated	not calculated	not calculated	not calculated	not calculated	not calculated
late-stage DKD progression	severe albuminuria, eGFR > 15 ml/min/1.73 m2	end-stage kidney disease	372	205	cg08523029	0.557 [0.42,0.739]	4.82077e-05	0.0842018	0.491 [0.361,0.667]	5.4903e-06	0.201513	not calculated	not calculated	not calculated	not calculated	not calculated	not calculated
late-stage DKD progression	severe albuminuria, eGFR > 15 ml/min/1.73 m2	end-stage kidney disease	372	205	cg18612209	1.846 [1.373,2.482]	4.8809e-05	0.084802	1.834 [1.345,2.502]	0.000127738	0.23489	not calculated	not calculated	not calculated	not calculated	not calculated	not calculated
late-stage DKD progression	severe albuminuria, eGFR > 15 ml/min/1.73 m2	end-stage kidney disease	372	205	cg12974677	1.605 [1.277,2.017]	4.89487e-05	0.084802	1.388 [1.078,1.787]	0.0110873	0.423518	not calculated	not calculated	not calculated	not calculated	not calculated	not calculated
late-stage DKD progression	severe albuminuria, eGFR > 15 ml/min/1.73 m2	end-stage kidney disease	372	205	cg23611697	1.717 [1.322,2.228]	4.93688e-05	0.084802	1.314 [0.992,1.74]	0.0565007	0.552984	not calculated	not calculated	not calculated	not calculated	not calculated	not calculated
late-stage DKD progression	severe albuminuria, eGFR > 15 ml/min/1.73 m2	end-stage kidney disease	372	205	cg05227101	2.273 [1.529,3.38]	4.9413e-05	0.084802	1.04 [0.674,1.604]	0.858963	0.973103	not calculated	not calculated	not calculated	not calculated	not calculated	not calculated
late-stage DKD progression	severe albuminuria, eGFR > 15 ml/min/1.73 m2	end-stage kidney disease	372	205	cg23845077	0.601 [0.471,0.769]	4.94762e-05	0.084802	1.012 [0.773,1.325]	0.93064	0.987364	not calculated	not calculated	not calculated	not calculated	not calculated	not calculated
late-stage DKD progression	severe albuminuria, eGFR > 15 ml/min/1.73 m2	end-stage kidney disease	372	205	cg01998785	0.503 [0.361,0.701]	4.96998e-05	0.084802	0.844 [0.604,1.179]	0.319276	0.790767	not calculated	not calculated	not calculated	not calculated	not calculated	not calculated
late-stage DKD progression	severe albuminuria, eGFR > 15 ml/min/1.73 m2	end-stage kidney disease	372	205	cg00497086	0.536 [0.397,0.725]	4.98127e-05	0.084802	0.734 [0.536,1.004]	0.0529079	0.546774	not calculated	not calculated	not calculated	not calculated	not calculated	not calculated
late-stage DKD progression	severe albuminuria, eGFR > 15 ml/min/1.73 m2	end-stage kidney disease	372	205	cg07125349	0.709 [0.6,0.837]	4.98272e-05	0.084802	0.731 [0.616,0.866]	0.000304234	0.256343	not calculated	not calculated	not calculated	not calculated	not calculated	not calculated
late-stage DKD progression	severe albuminuria, eGFR > 15 ml/min/1.73 m2	end-stage kidney disease	372	205	cg10951959	3.546 [1.924,6.538]	4.98863e-05	0.084802	2.599 [1.419,4.76]	0.00198229	0.328715	not calculated	not calculated	not calculated	not calculated	not calculated	not calculated
late-stage DKD progression	severe albuminuria, eGFR > 15 ml/min/1.73 m2	end-stage kidney disease	372	205	cg16664657	0.225 [0.109,0.462]	4.99143e-05	0.084802	0.411 [0.201,0.843]	0.0152645	0.443308	not calculated	not calculated	not calculated	not calculated	not calculated	not calculated
late-stage DKD progression	severe albuminuria, eGFR > 15 ml/min/1.73 m2	end-stage kidney disease	372	205	cg00194976	0.634 [0.508,0.79]	4.99449e-05	0.084802	0.686 [0.538,0.876]	0.00245735	0.33933	not calculated	not calculated	not calculated	not calculated	not calculated	not calculated
late-stage DKD progression	severe albuminuria, eGFR > 15 ml/min/1.73 m2	end-stage kidney disease	372	205	cg26323242	0.311 [0.177,0.547]	5.00284e-05	0.084802	0.636 [0.351,1.153]	0.13608	0.658331	not calculated	not calculated	not calculated	not calculated	not calculated	not calculated
late-stage DKD progression	severe albuminuria, eGFR > 15 ml/min/1.73 m2	end-stage kidney disease	372	205	cg20315954	0.596 [0.464,0.766]	5.01041e-05	0.084802	0.921 [0.708,1.198]	0.540513	0.884979	not calculated	not calculated	not calculated	not calculated	not calculated	not calculated
late-stage DKD progression	severe albuminuria, eGFR > 15 ml/min/1.73 m2	end-stage kidney disease	372	205	cg20080878	0.443 [0.299,0.656]	5.01952e-05	0.084802	0.642 [0.439,0.938]	0.0218865	0.46723	not calculated	not calculated	not calculated	not calculated	not calculated	not calculated
late-stage DKD progression	severe albuminuria, eGFR > 15 ml/min/1.73 m2	end-stage kidney disease	372	205	cg16407511	0.291 [0.16,0.529]	5.02216e-05	0.084802	0.613 [0.345,1.089]	0.0948951	0.612207	not calculated	not calculated	not calculated	not calculated	not calculated	not calculated
late-stage DKD progression	severe albuminuria, eGFR > 15 ml/min/1.73 m2	end-stage kidney disease	372	205	cg20673965	0.377 [0.235,0.604]	5.07547e-05	0.0853864	0.692 [0.436,1.1]	0.11925	0.641433	not calculated	not calculated	not calculated	not calculated	not calculated	not calculated
late-stage DKD progression	severe albuminuria, eGFR > 15 ml/min/1.73 m2	end-stage kidney disease	372	205	cg07937803	0.546 [0.408,0.732]	5.0792e-05	0.0853864	0.787 [0.584,1.061]	0.116399	0.638618	not calculated	not calculated	not calculated	not calculated	not calculated	not calculated
late-stage DKD progression	severe albuminuria, eGFR > 15 ml/min/1.73 m2	end-stage kidney disease	372	205	cg15121983	0.397 [0.254,0.621]	5.11516e-05	0.0857168	0.356 [0.219,0.576]	2.71284e-05	0.216162	not calculated	not calculated	not calculated	not calculated	not calculated	not calculated
late-stage DKD progression	severe albuminuria, eGFR > 15 ml/min/1.73 m2	end-stage kidney disease	372	205	cg01484899	0.502 [0.36,0.701]	5.12136e-05	0.0857168	0.739 [0.536,1.02]	0.0660089	0.570528	not calculated	not calculated	not calculated	not calculated	not calculated	not calculated
late-stage DKD progression	severe albuminuria, eGFR > 15 ml/min/1.73 m2	end-stage kidney disease	372	205	cg09247486	0.54 [0.4,0.727]	5.13908e-05	0.0857938	0.833 [0.607,1.145]	0.260071	0.756387	not calculated	not calculated	not calculated	not calculated	not calculated	not calculated
late-stage DKD progression	severe albuminuria, eGFR > 15 ml/min/1.73 m2	end-stage kidney disease	372	205	cg05664974	0.207 [0.096,0.443]	5.15957e-05	0.0857938	0.43 [0.207,0.894]	0.0238069	0.474032	not calculated	not calculated	not calculated	not calculated	not calculated	not calculated
late-stage DKD progression	severe albuminuria, eGFR > 15 ml/min/1.73 m2	end-stage kidney disease	372	205	cg21311352	2.036 [1.443,2.873]	5.17053e-05	0.0857938	1.506 [1.068,2.123]	0.0195505	0.457712	not calculated	not calculated	not calculated	not calculated	not calculated	not calculated
late-stage DKD progression	severe albuminuria, eGFR > 15 ml/min/1.73 m2	end-stage kidney disease	372	205	cg04036049	0.168 [0.071,0.399]	5.17354e-05	0.0857938	0.685 [0.26,1.807]	0.444963	0.84873	not calculated	not calculated	not calculated	not calculated	not calculated	not calculated
late-stage DKD progression	severe albuminuria, eGFR > 15 ml/min/1.73 m2	end-stage kidney disease	372	205	cg05400498	0.24 [0.12,0.479]	5.18229e-05	0.0857938	0.489 [0.252,0.949]	0.0344075	0.506947	not calculated	not calculated	not calculated	not calculated	not calculated	not calculated
late-stage DKD progression	severe albuminuria, eGFR > 15 ml/min/1.73 m2	end-stage kidney disease	372	205	cg18491375	2.731 [1.679,4.444]	5.20473e-05	0.0859783	1.913 [1.2,3.05]	0.00640534	0.391752	not calculated	not calculated	not calculated	not calculated	not calculated	not calculated
late-stage DKD progression	severe albuminuria, eGFR > 15 ml/min/1.73 m2	end-stage kidney disease	372	205	cg16886414	0.541 [0.402,0.728]	5.22064e-05	0.0860545	0.566 [0.415,0.773]	0.000345366	0.257339	not calculated	not calculated	not calculated	not calculated	not calculated	not calculated
late-stage DKD progression	severe albuminuria, eGFR > 15 ml/min/1.73 m2	end-stage kidney disease	372	205	cg08510096	0.407 [0.263,0.629]	5.26275e-05	0.0864115	0.691 [0.449,1.064]	0.0929967	0.609669	not calculated	not calculated	not calculated	not calculated	not calculated	not calculated
late-stage DKD progression	severe albuminuria, eGFR > 15 ml/min/1.73 m2	end-stage kidney disease	372	205	cg01808470	0.5 [0.358,0.7]	5.26499e-05	0.0864115	0.652 [0.471,0.902]	0.00991678	0.418208	not calculated	not calculated	not calculated	not calculated	not calculated	not calculated
late-stage DKD progression	severe albuminuria, eGFR > 15 ml/min/1.73 m2	end-stage kidney disease	372	205	cg12865615	0.265 [0.139,0.504]	5.28001e-05	0.0864716	0.564 [0.298,1.069]	0.0790109	0.58926	not calculated	not calculated	not calculated	not calculated	not calculated	not calculated
late-stage DKD progression	severe albuminuria, eGFR > 15 ml/min/1.73 m2	end-stage kidney disease	372	205	cg24823679	0.402 [0.258,0.625]	5.3211e-05	0.0869118	0.532 [0.341,0.829]	0.00535157	0.383116	not calculated	not calculated	not calculated	not calculated	not calculated	not calculated
late-stage DKD progression	severe albuminuria, eGFR > 15 ml/min/1.73 m2	end-stage kidney disease	372	205	cg17177084	0.538 [0.398,0.727]	5.32972e-05	0.0869118	0.754 [0.562,1.012]	0.0603573	0.560852	not calculated	not calculated	not calculated	not calculated	not calculated	not calculated
late-stage DKD progression	severe albuminuria, eGFR > 15 ml/min/1.73 m2	end-stage kidney disease	372	205	cg09895049	2.769 [1.689,4.538]	5.34427e-05	0.0869629	2.05 [1.236,3.399]	0.00543077	0.38391	not calculated	not calculated	not calculated	not calculated	not calculated	not calculated
late-stage DKD progression	severe albuminuria, eGFR > 15 ml/min/1.73 m2	end-stage kidney disease	372	205	cg25372596	1.666 [1.301,2.135]	5.38151e-05	0.0873822	1.318 [1.034,1.68]	0.0257664	0.480758	not calculated	not calculated	not calculated	not calculated	not calculated	not calculated
late-stage DKD progression	severe albuminuria, eGFR > 15 ml/min/1.73 m2	end-stage kidney disease	372	205	cg03492094	0.276 [0.148,0.516]	5.43011e-05	0.0879838	0.66 [0.349,1.249]	0.201741	0.71684	not calculated	not calculated	not calculated	not calculated	not calculated	not calculated
late-stage DKD progression	severe albuminuria, eGFR > 15 ml/min/1.73 m2	end-stage kidney disease	372	205	cg05710777	0.427 [0.282,0.645]	5.46179e-05	0.0881636	0.635 [0.418,0.966]	0.0337958	0.50537	not calculated	not calculated	not calculated	not calculated	not calculated	not calculated
late-stage DKD progression	severe albuminuria, eGFR > 15 ml/min/1.73 m2	end-stage kidney disease	372	205	cg15568049	2.812 [1.702,4.646]	5.47493e-05	0.0881636	1.879 [1.12,3.153]	0.0168547	0.449627	not calculated	not calculated	not calculated	not calculated	not calculated	not calculated
late-stage DKD progression	severe albuminuria, eGFR > 15 ml/min/1.73 m2	end-stage kidney disease	372	205	cg27300125	0.362 [0.221,0.593]	5.48662e-05	0.0881636	0.647 [0.398,1.053]	0.0797445	0.590381	not calculated	not calculated	not calculated	not calculated	not calculated	not calculated
late-stage DKD progression	severe albuminuria, eGFR > 15 ml/min/1.73 m2	end-stage kidney disease	372	205	cg12633399	0.391 [0.247,0.617]	5.48752e-05	0.0881636	0.709 [0.443,1.136]	0.152369	0.674453	not calculated	not calculated	not calculated	not calculated	not calculated	not calculated
late-stage DKD progression	severe albuminuria, eGFR > 15 ml/min/1.73 m2	end-stage kidney disease	372	205	cg04791813	3.129 [1.797,5.449]	5.5154e-05	0.088371	1.363 [0.779,2.386]	0.277773	0.76731	not calculated	not calculated	not calculated	not calculated	not calculated	not calculated
late-stage DKD progression	severe albuminuria, eGFR > 15 ml/min/1.73 m2	end-stage kidney disease	372	205	cg22418859	0.387 [0.244,0.614]	5.55036e-05	0.088371	0.483 [0.309,0.756]	0.00145573	0.313459	not calculated	not calculated	not calculated	not calculated	not calculated	not calculated
late-stage DKD progression	severe albuminuria, eGFR > 15 ml/min/1.73 m2	end-stage kidney disease	372	205	cg27603605	0.437 [0.293,0.654]	5.55179e-05	0.088371	0.879 [0.591,1.306]	0.522416	0.878278	not calculated	not calculated	not calculated	not calculated	not calculated	not calculated
late-stage DKD progression	severe albuminuria, eGFR > 15 ml/min/1.73 m2	end-stage kidney disease	372	205	cg12006129	0.366 [0.225,0.597]	5.55505e-05	0.088371	0.701 [0.435,1.132]	0.146402	0.668647	not calculated	not calculated	not calculated	not calculated	not calculated	not calculated
late-stage DKD progression	severe albuminuria, eGFR > 15 ml/min/1.73 m2	end-stage kidney disease	372	205	cg17884069	2.6 [1.634,4.138]	5.56533e-05	0.088371	2.051 [1.324,3.177]	0.00130575	0.309706	not calculated	not calculated	not calculated	not calculated	not calculated	not calculated
late-stage DKD progression	severe albuminuria, eGFR > 15 ml/min/1.73 m2	end-stage kidney disease	372	205	cg10101109	0.558 [0.42,0.741]	5.60573e-05	0.088371	0.733 [0.563,0.956]	0.0217037	0.466604	not calculated	not calculated	not calculated	not calculated	not calculated	not calculated
late-stage DKD progression	severe albuminuria, eGFR > 15 ml/min/1.73 m2	end-stage kidney disease	372	205	cg24523300	0.293 [0.161,0.532]	5.61216e-05	0.088371	0.436 [0.238,0.799]	0.00725019	0.399232	not calculated	not calculated	not calculated	not calculated	not calculated	not calculated
late-stage DKD progression	severe albuminuria, eGFR > 15 ml/min/1.73 m2	end-stage kidney disease	372	205	cg23626039	0.31 [0.175,0.548]	5.62071e-05	0.088371	0.443 [0.246,0.796]	0.00647372	0.392465	not calculated	not calculated	not calculated	not calculated	not calculated	not calculated
late-stage DKD progression	severe albuminuria, eGFR > 15 ml/min/1.73 m2	end-stage kidney disease	372	205	cg13739421	0.562 [0.424,0.744]	5.62211e-05	0.088371	0.784 [0.583,1.054]	0.106659	0.627667	not calculated	not calculated	not calculated	not calculated	not calculated	not calculated
late-stage DKD progression	severe albuminuria, eGFR > 15 ml/min/1.73 m2	end-stage kidney disease	372	205	cg10629173	0.377 [0.234,0.606]	5.62481e-05	0.088371	0.653 [0.415,1.029]	0.0662732	0.570845	not calculated	not calculated	not calculated	not calculated	not calculated	not calculated
late-stage DKD progression	severe albuminuria, eGFR > 15 ml/min/1.73 m2	end-stage kidney disease	372	205	cg08279217	3.606 [1.932,6.731]	5.62807e-05	0.088371	1.588 [0.817,3.088]	0.172956	0.69284	not calculated	not calculated	not calculated	not calculated	not calculated	not calculated
late-stage DKD progression	severe albuminuria, eGFR > 15 ml/min/1.73 m2	end-stage kidney disease	372	205	cg00381391	0.565 [0.428,0.746]	5.66897e-05	0.0888299	0.881 [0.656,1.181]	0.395679	0.827976	not calculated	not calculated	not calculated	not calculated	not calculated	not calculated
late-stage DKD progression	severe albuminuria, eGFR > 15 ml/min/1.73 m2	end-stage kidney disease	372	205	cg12605080	3.785 [1.98,7.239]	5.70451e-05	0.0890241	2.214 [1.135,4.317]	0.0197117	0.458029	not calculated	not calculated	not calculated	not calculated	not calculated	not calculated
late-stage DKD progression	severe albuminuria, eGFR > 15 ml/min/1.73 m2	end-stage kidney disease	372	205	cg22188603	0.347 [0.208,0.581]	5.70474e-05	0.0890241	0.549 [0.326,0.924]	0.0239292	0.474432	not calculated	not calculated	not calculated	not calculated	not calculated	not calculated
late-stage DKD progression	severe albuminuria, eGFR > 15 ml/min/1.73 m2	end-stage kidney disease	372	205	cg20820367	0.511 [0.368,0.709]	5.72198e-05	0.0891106	0.787 [0.569,1.088]	0.147364	0.669512	not calculated	not calculated	not calculated	not calculated	not calculated	not calculated
late-stage DKD progression	severe albuminuria, eGFR > 15 ml/min/1.73 m2	end-stage kidney disease	372	205	cg23786152	0.362 [0.221,0.594]	5.73421e-05	0.0891188	0.677 [0.408,1.124]	0.131226	0.653013	not calculated	not calculated	not calculated	not calculated	not calculated	not calculated
late-stage DKD progression	severe albuminuria, eGFR > 15 ml/min/1.73 m2	end-stage kidney disease	372	205	cg27569040	1.991 [1.423,2.785]	5.75768e-05	0.0892438	2.144 [1.566,2.936]	1.97018e-06	0.201513	not calculated	not calculated	not calculated	not calculated	not calculated	not calculated
late-stage DKD progression	severe albuminuria, eGFR > 15 ml/min/1.73 m2	end-stage kidney disease	372	205	cg14137316	3.038 [1.768,5.22]	5.76569e-05	0.0892438	1.748 [1.006,3.039]	0.0476653	0.535987	not calculated	not calculated	not calculated	not calculated	not calculated	not calculated
late-stage DKD progression	severe albuminuria, eGFR > 15 ml/min/1.73 m2	end-stage kidney disease	372	205	cg22563359	0.33 [0.192,0.566]	5.79016e-05	0.0894087	0.447 [0.256,0.778]	0.00445165	0.37541	not calculated	not calculated	not calculated	not calculated	not calculated	not calculated
late-stage DKD progression	severe albuminuria, eGFR > 15 ml/min/1.73 m2	end-stage kidney disease	372	205	cg26789365	0.461 [0.316,0.672]	5.79983e-05	0.0894087	0.596 [0.402,0.883]	0.00982946	0.417383	not calculated	not calculated	not calculated	not calculated	not calculated	not calculated
late-stage DKD progression	severe albuminuria, eGFR > 15 ml/min/1.73 m2	end-stage kidney disease	372	205	cg11622938	0.46 [0.315,0.672]	5.83157e-05	0.0897164	0.713 [0.499,1.017]	0.0622006	0.564077	not calculated	not calculated	not calculated	not calculated	not calculated	not calculated
late-stage DKD progression	severe albuminuria, eGFR > 15 ml/min/1.73 m2	end-stage kidney disease	372	205	cg08061334	0.44 [0.295,0.657]	5.86257e-05	0.0898387	0.694 [0.47,1.025]	0.0665144	0.571198	not calculated	not calculated	not calculated	not calculated	not calculated	not calculated
late-stage DKD progression	severe albuminuria, eGFR > 15 ml/min/1.73 m2	end-stage kidney disease	372	205	cg10805676	0.401 [0.257,0.626]	5.88288e-05	0.0898387	0.53 [0.342,0.822]	0.00461959	0.377283	not calculated	not calculated	not calculated	not calculated	not calculated	not calculated
late-stage DKD progression	severe albuminuria, eGFR > 15 ml/min/1.73 m2	end-stage kidney disease	372	205	cg26724455	0.648 [0.524,0.801]	5.89686e-05	0.0898387	0.811 [0.653,1.006]	0.0564154	0.552959	not calculated	not calculated	not calculated	not calculated	not calculated	not calculated
late-stage DKD progression	severe albuminuria, eGFR > 15 ml/min/1.73 m2	end-stage kidney disease	372	205	cg01191788	0.637 [0.511,0.794]	5.90159e-05	0.0898387	0.866 [0.689,1.088]	0.216153	0.727872	not calculated	not calculated	not calculated	not calculated	not calculated	not calculated
late-stage DKD progression	severe albuminuria, eGFR > 15 ml/min/1.73 m2	end-stage kidney disease	372	205	cg03671391	0.35 [0.21,0.584]	5.90242e-05	0.0898387	0.537 [0.329,0.876]	0.0128508	0.432036	not calculated	not calculated	not calculated	not calculated	not calculated	not calculated
late-stage DKD progression	severe albuminuria, eGFR > 15 ml/min/1.73 m2	end-stage kidney disease	372	205	cg04993815	0.254 [0.13,0.496]	5.9103e-05	0.0898387	0.428 [0.212,0.865]	0.018082	0.452419	not calculated	not calculated	not calculated	not calculated	not calculated	not calculated
late-stage DKD progression	severe albuminuria, eGFR > 15 ml/min/1.73 m2	end-stage kidney disease	372	205	cg08871283	0.553 [0.414,0.738]	5.92417e-05	0.0898702	0.77 [0.579,1.024]	0.072381	0.580058	not calculated	not calculated	not calculated	not calculated	not calculated	not calculated
late-stage DKD progression	severe albuminuria, eGFR > 15 ml/min/1.73 m2	end-stage kidney disease	372	205	cg25421594	0.457 [0.312,0.67]	5.94558e-05	0.0899002	0.62 [0.41,0.937]	0.0234125	0.472693	not calculated	not calculated	not calculated	not calculated	not calculated	not calculated
late-stage DKD progression	severe albuminuria, eGFR > 15 ml/min/1.73 m2	end-stage kidney disease	372	205	cg18194850	0.461 [0.315,0.673]	5.96848e-05	0.0899002	0.81 [0.549,1.195]	0.2874	0.773291	not calculated	not calculated	not calculated	not calculated	not calculated	not calculated
late-stage DKD progression	severe albuminuria, eGFR > 15 ml/min/1.73 m2	end-stage kidney disease	372	205	cg12718161	0.451 [0.306,0.666]	5.99528e-05	0.0899002	0.634 [0.42,0.957]	0.0300516	0.494158	not calculated	not calculated	not calculated	not calculated	not calculated	not calculated
late-stage DKD progression	severe albuminuria, eGFR > 15 ml/min/1.73 m2	end-stage kidney disease	372	205	cg03923460	0.308 [0.173,0.547]	5.99839e-05	0.0899002	0.785 [0.438,1.409]	0.417291	0.837601	not calculated	not calculated	not calculated	not calculated	not calculated	not calculated
late-stage DKD progression	severe albuminuria, eGFR > 15 ml/min/1.73 m2	end-stage kidney disease	372	205	cg06626930	0.35 [0.21,0.585]	6.01221e-05	0.0899002	0.551 [0.334,0.91]	0.0198054	0.458373	not calculated	not calculated	not calculated	not calculated	not calculated	not calculated
late-stage DKD progression	severe albuminuria, eGFR > 15 ml/min/1.73 m2	end-stage kidney disease	372	205	cg27308490	0.447 [0.301,0.662]	6.01407e-05	0.0899002	0.711 [0.475,1.066]	0.0992842	0.618186	not calculated	not calculated	not calculated	not calculated	not calculated	not calculated
late-stage DKD progression	severe albuminuria, eGFR > 15 ml/min/1.73 m2	end-stage kidney disease	372	205	cg07743451	0.268 [0.141,0.51]	6.03434e-05	0.0899002	0.719 [0.382,1.353]	0.306099	0.783409	not calculated	not calculated	not calculated	not calculated	not calculated	not calculated
late-stage DKD progression	severe albuminuria, eGFR > 15 ml/min/1.73 m2	end-stage kidney disease	372	205	cg19120053	0.609 [0.478,0.776]	6.03663e-05	0.0899002	0.865 [0.676,1.108]	0.250405	0.750729	not calculated	not calculated	not calculated	not calculated	not calculated	not calculated
late-stage DKD progression	severe albuminuria, eGFR > 15 ml/min/1.73 m2	end-stage kidney disease	372	205	cg13827252	0.386 [0.242,0.614]	6.05276e-05	0.0899002	0.483 [0.303,0.768]	0.00213553	0.331573	not calculated	not calculated	not calculated	not calculated	not calculated	not calculated
late-stage DKD progression	severe albuminuria, eGFR > 15 ml/min/1.73 m2	end-stage kidney disease	372	205	cg01676795	0.403 [0.258,0.628]	6.05918e-05	0.0899002	0.937 [0.573,1.531]	0.793734	0.958622	not calculated	not calculated	not calculated	not calculated	not calculated	not calculated
late-stage DKD progression	severe albuminuria, eGFR > 15 ml/min/1.73 m2	end-stage kidney disease	372	205	cg23148667	0.375 [0.232,0.606]	6.0593e-05	0.0899002	0.518 [0.313,0.857]	0.0105026	0.42077	not calculated	not calculated	not calculated	not calculated	not calculated	not calculated
late-stage DKD progression	severe albuminuria, eGFR > 15 ml/min/1.73 m2	end-stage kidney disease	372	205	cg10982312	0.354 [0.213,0.588]	6.07852e-05	0.0899002	0.737 [0.435,1.248]	0.256622	0.754501	not calculated	not calculated	not calculated	not calculated	not calculated	not calculated
late-stage DKD progression	severe albuminuria, eGFR > 15 ml/min/1.73 m2	end-stage kidney disease	372	205	cg10491532	0.62 [0.491,0.783]	6.07962e-05	0.0899002	0.831 [0.652,1.059]	0.134027	0.656202	not calculated	not calculated	not calculated	not calculated	not calculated	not calculated
late-stage DKD progression	severe albuminuria, eGFR > 15 ml/min/1.73 m2	end-stage kidney disease	372	205	cg00832703	0.552 [0.412,0.738]	6.11526e-05	0.0900984	0.791 [0.589,1.063]	0.12066	0.64295	not calculated	not calculated	not calculated	not calculated	not calculated	not calculated
late-stage DKD progression	severe albuminuria, eGFR > 15 ml/min/1.73 m2	end-stage kidney disease	372	205	cg10174643	0.295 [0.162,0.535]	6.12031e-05	0.0900984	0.478 [0.265,0.863]	0.0142289	0.438897	not calculated	not calculated	not calculated	not calculated	not calculated	not calculated
late-stage DKD progression	severe albuminuria, eGFR > 15 ml/min/1.73 m2	end-stage kidney disease	372	205	cg07252933	2.449 [1.58,3.795]	6.13459e-05	0.0900984	1.693 [1.099,2.606]	0.0168513	0.449627	not calculated	not calculated	not calculated	not calculated	not calculated	not calculated
late-stage DKD progression	severe albuminuria, eGFR > 15 ml/min/1.73 m2	end-stage kidney disease	372	205	cg23948955	0.403 [0.258,0.628]	6.14034e-05	0.0900984	0.814 [0.532,1.247]	0.344634	0.803573	not calculated	not calculated	not calculated	not calculated	not calculated	not calculated
late-stage DKD progression	severe albuminuria, eGFR > 15 ml/min/1.73 m2	end-stage kidney disease	372	205	cg08690664	0.43 [0.284,0.65]	6.16022e-05	0.0902162	0.72 [0.469,1.104]	0.131715	0.653375	not calculated	not calculated	not calculated	not calculated	not calculated	not calculated
late-stage DKD progression	severe albuminuria, eGFR > 15 ml/min/1.73 m2	end-stage kidney disease	372	205	cg05072637	0.448 [0.302,0.664]	6.25681e-05	0.091329	0.688 [0.463,1.024]	0.0650141	0.568836	not calculated	not calculated	not calculated	not calculated	not calculated	not calculated
late-stage DKD progression	severe albuminuria, eGFR > 15 ml/min/1.73 m2	end-stage kidney disease	372	205	cg25466522	0.673 [0.554,0.817]	6.26019e-05	0.091329	0.838 [0.686,1.024]	0.0841952	0.596977	not calculated	not calculated	not calculated	not calculated	not calculated	not calculated
late-stage DKD progression	severe albuminuria, eGFR > 15 ml/min/1.73 m2	end-stage kidney disease	372	205	cg02503303	0.289 [0.157,0.531]	6.28202e-05	0.091349	0.568 [0.311,1.036]	0.0651924	0.569137	not calculated	not calculated	not calculated	not calculated	not calculated	not calculated
late-stage DKD progression	severe albuminuria, eGFR > 15 ml/min/1.73 m2	end-stage kidney disease	372	205	cg03651219	0.585 [0.45,0.761]	6.29265e-05	0.091349	0.883 [0.672,1.161]	0.372449	0.817413	not calculated	not calculated	not calculated	not calculated	not calculated	not calculated
late-stage DKD progression	severe albuminuria, eGFR > 15 ml/min/1.73 m2	end-stage kidney disease	372	205	cg20094692	0.42 [0.275,0.643]	6.30188e-05	0.091349	0.454 [0.29,0.711]	0.000561611	0.275083	not calculated	not calculated	not calculated	not calculated	not calculated	not calculated
late-stage DKD progression	severe albuminuria, eGFR > 15 ml/min/1.73 m2	end-stage kidney disease	372	205	cg24254621	0.497 [0.353,0.7]	6.30954e-05	0.091349	0.669 [0.48,0.934]	0.0180241	0.452215	not calculated	not calculated	not calculated	not calculated	not calculated	not calculated
late-stage DKD progression	severe albuminuria, eGFR > 15 ml/min/1.73 m2	end-stage kidney disease	372	205	cg08928189	0.214 [0.101,0.456]	6.33317e-05	0.091517	1.025 [0.479,2.197]	0.948436	0.990759	not calculated	not calculated	not calculated	not calculated	not calculated	not calculated
late-stage DKD progression	severe albuminuria, eGFR > 15 ml/min/1.73 m2	end-stage kidney disease	372	205	cg16934485	0.414 [0.269,0.638]	6.35098e-05	0.0916006	0.869 [0.55,1.373]	0.546833	0.887186	not calculated	not calculated	not calculated	not calculated	not calculated	not calculated
late-stage DKD progression	severe albuminuria, eGFR > 15 ml/min/1.73 m2	end-stage kidney disease	372	205	cg15708313	0.277 [0.148,0.52]	6.37e-05	0.0916328	0.518 [0.27,0.993]	0.0476492	0.535979	not calculated	not calculated	not calculated	not calculated	not calculated	not calculated
late-stage DKD progression	severe albuminuria, eGFR > 15 ml/min/1.73 m2	end-stage kidney disease	372	205	cg06413417	0.352 [0.211,0.587]	6.37727e-05	0.0916328	0.462 [0.281,0.759]	0.00232522	0.336882	not calculated	not calculated	not calculated	not calculated	not calculated	not calculated
late-stage DKD progression	severe albuminuria, eGFR > 15 ml/min/1.73 m2	end-stage kidney disease	372	205	cg21992676	0.472 [0.327,0.682]	6.40238e-05	0.0918185	0.858 [0.583,1.261]	0.434535	0.844645	not calculated	not calculated	not calculated	not calculated	not calculated	not calculated
late-stage DKD progression	severe albuminuria, eGFR > 15 ml/min/1.73 m2	end-stage kidney disease	372	205	cg10242279	1.786 [1.344,2.373]	6.4236e-05	0.0918185	1.536 [1.147,2.057]	0.00396037	0.368822	not calculated	not calculated	not calculated	not calculated	not calculated	not calculated
late-stage DKD progression	severe albuminuria, eGFR > 15 ml/min/1.73 m2	end-stage kidney disease	372	205	cg06847750	0.26 [0.134,0.503]	6.43006e-05	0.0918185	0.507 [0.263,0.975]	0.0417091	0.522784	not calculated	not calculated	not calculated	not calculated	not calculated	not calculated
late-stage DKD progression	severe albuminuria, eGFR > 15 ml/min/1.73 m2	end-stage kidney disease	372	205	cg26365969	0.479 [0.334,0.687]	6.44769e-05	0.0918185	0.695 [0.479,1.009]	0.0559137	0.551874	not calculated	not calculated	not calculated	not calculated	not calculated	not calculated
late-stage DKD progression	severe albuminuria, eGFR > 15 ml/min/1.73 m2	end-stage kidney disease	372	205	cg13824500	1.923 [1.395,2.649]	6.45336e-05	0.0918185	1.259 [0.901,1.761]	0.177271	0.696727	not calculated	not calculated	not calculated	not calculated	not calculated	not calculated
late-stage DKD progression	severe albuminuria, eGFR > 15 ml/min/1.73 m2	end-stage kidney disease	372	205	cg10054083	0.273 [0.144,0.516]	6.46567e-05	0.0918185	0.56 [0.293,1.068]	0.0782	0.588075	not calculated	not calculated	not calculated	not calculated	not calculated	not calculated
late-stage DKD progression	severe albuminuria, eGFR > 15 ml/min/1.73 m2	end-stage kidney disease	372	205	cg00216200	0.386 [0.242,0.616]	6.4746e-05	0.0918185	0.542 [0.326,0.9]	0.0179692	0.452024	not calculated	not calculated	not calculated	not calculated	not calculated	not calculated
late-stage DKD progression	severe albuminuria, eGFR > 15 ml/min/1.73 m2	end-stage kidney disease	372	205	cg00539226	2.446 [1.577,3.794]	6.51466e-05	0.0922149	1.957 [1.218,3.145]	0.00550821	0.384399	not calculated	not calculated	not calculated	not calculated	not calculated	not calculated
late-stage DKD progression	severe albuminuria, eGFR > 15 ml/min/1.73 m2	end-stage kidney disease	372	205	cg15602983	2.328 [1.538,3.526]	6.55391e-05	0.0925983	1.561 [1.027,2.372]	0.0371127	0.512302	not calculated	not calculated	not calculated	not calculated	not calculated	not calculated
late-stage DKD progression	severe albuminuria, eGFR > 15 ml/min/1.73 m2	end-stage kidney disease	372	205	cg03676180	0.33 [0.191,0.569]	6.57005e-05	0.0926544	0.517 [0.303,0.881]	0.0152857	0.443416	not calculated	not calculated	not calculated	not calculated	not calculated	not calculated
late-stage DKD progression	severe albuminuria, eGFR > 15 ml/min/1.73 m2	end-stage kidney disease	372	205	cg12253634	0.652 [0.529,0.805]	6.59714e-05	0.0928645	0.918 [0.723,1.166]	0.484669	0.864264	not calculated	not calculated	not calculated	not calculated	not calculated	not calculated
late-stage DKD progression	severe albuminuria, eGFR > 15 ml/min/1.73 m2	end-stage kidney disease	372	205	cg25475273	0.423 [0.278,0.646]	6.62652e-05	0.0929935	0.6 [0.387,0.929]	0.022049	0.467785	not calculated	not calculated	not calculated	not calculated	not calculated	not calculated
late-stage DKD progression	severe albuminuria, eGFR > 15 ml/min/1.73 m2	end-stage kidney disease	372	205	cg19626403	1.724 [1.319,2.252]	6.64407e-05	0.0929935	1.444 [1.084,1.924]	0.0121396	0.427833	not calculated	not calculated	not calculated	not calculated	not calculated	not calculated
late-stage DKD progression	severe albuminuria, eGFR > 15 ml/min/1.73 m2	end-stage kidney disease	372	205	cg13316148	0.583 [0.448,0.76]	6.65914e-05	0.0929935	0.704 [0.532,0.933]	0.0145649	0.440455	not calculated	not calculated	not calculated	not calculated	not calculated	not calculated
late-stage DKD progression	severe albuminuria, eGFR > 15 ml/min/1.73 m2	end-stage kidney disease	372	205	cg21314423	0.614 [0.483,0.78]	6.66098e-05	0.0929935	0.907 [0.716,1.147]	0.414025	0.83631	not calculated	not calculated	not calculated	not calculated	not calculated	not calculated
late-stage DKD progression	severe albuminuria, eGFR > 15 ml/min/1.73 m2	end-stage kidney disease	372	205	cg14655471	1.938 [1.4,2.682]	6.66736e-05	0.0929935	1.398 [1.018,1.92]	0.0383681	0.515132	not calculated	not calculated	not calculated	not calculated	not calculated	not calculated
late-stage DKD progression	severe albuminuria, eGFR > 15 ml/min/1.73 m2	end-stage kidney disease	372	205	cg19942083	0.362 [0.22,0.597]	6.69203e-05	0.093167	1.092 [0.59,2.024]	0.778669	0.95529	not calculated	not calculated	not calculated	not calculated	not calculated	not calculated
late-stage DKD progression	severe albuminuria, eGFR > 15 ml/min/1.73 m2	end-stage kidney disease	372	205	cg11215870	0.428 [0.282,0.65]	6.7504e-05	0.0936633	0.503 [0.334,0.759]	0.00104336	0.300937	not calculated	not calculated	not calculated	not calculated	not calculated	not calculated
late-stage DKD progression	severe albuminuria, eGFR > 15 ml/min/1.73 m2	end-stage kidney disease	372	205	cg10133935	0.268 [0.14,0.512]	6.76866e-05	0.0936633	0.777 [0.385,1.567]	0.480566	0.862872	not calculated	not calculated	not calculated	not calculated	not calculated	not calculated
late-stage DKD progression	severe albuminuria, eGFR > 15 ml/min/1.73 m2	end-stage kidney disease	372	205	cg26306329	3.161 [1.795,5.569]	6.77055e-05	0.0936633	2.188 [1.233,3.883]	0.00744447	0.400907	not calculated	not calculated	not calculated	not calculated	not calculated	not calculated
late-stage DKD progression	severe albuminuria, eGFR > 15 ml/min/1.73 m2	end-stage kidney disease	372	205	cg09984074	0.421 [0.275,0.645]	6.7988e-05	0.0936633	0.531 [0.331,0.854]	0.00893318	0.412017	not calculated	not calculated	not calculated	not calculated	not calculated	not calculated
late-stage DKD progression	severe albuminuria, eGFR > 15 ml/min/1.73 m2	end-stage kidney disease	372	205	cg26508286	0.419 [0.273,0.643]	6.80395e-05	0.0936633	0.568 [0.371,0.869]	0.00920246	0.412962	not calculated	not calculated	not calculated	not calculated	not calculated	not calculated
late-stage DKD progression	severe albuminuria, eGFR > 15 ml/min/1.73 m2	end-stage kidney disease	372	205	cg10324292	0.236 [0.116,0.48]	6.81586e-05	0.0936633	0.5 [0.229,1.094]	0.0827665	0.595178	not calculated	not calculated	not calculated	not calculated	not calculated	not calculated
late-stage DKD progression	severe albuminuria, eGFR > 15 ml/min/1.73 m2	end-stage kidney disease	372	205	cg13047196	0.48 [0.334,0.689]	6.82407e-05	0.0936633	0.613 [0.417,0.903]	0.013171	0.433494	not calculated	not calculated	not calculated	not calculated	not calculated	not calculated
late-stage DKD progression	severe albuminuria, eGFR > 15 ml/min/1.73 m2	end-stage kidney disease	372	205	cg06290138	0.564 [0.426,0.748]	6.82608e-05	0.0936633	0.646 [0.495,0.843]	0.00129424	0.30965	not calculated	not calculated	not calculated	not calculated	not calculated	not calculated
late-stage DKD progression	severe albuminuria, eGFR > 15 ml/min/1.73 m2	end-stage kidney disease	372	205	cg05078091	0.693 [0.578,0.83]	6.89556e-05	0.0943491	0.88 [0.73,1.061]	0.181269	0.700034	not calculated	not calculated	not calculated	not calculated	not calculated	not calculated
late-stage DKD progression	severe albuminuria, eGFR > 15 ml/min/1.73 m2	end-stage kidney disease	372	205	cg18108513	0.428 [0.282,0.65]	6.91774e-05	0.0943491	0.738 [0.482,1.13]	0.162133	0.683442	not calculated	not calculated	not calculated	not calculated	not calculated	not calculated
late-stage DKD progression	severe albuminuria, eGFR > 15 ml/min/1.73 m2	end-stage kidney disease	372	205	cg19031473	1.461 [1.212,1.762]	6.9343e-05	0.0943491	1.34 [1.107,1.624]	0.0027462	0.346443	not calculated	not calculated	not calculated	not calculated	not calculated	not calculated
late-stage DKD progression	severe albuminuria, eGFR > 15 ml/min/1.73 m2	end-stage kidney disease	372	205	cg04141008	0.325 [0.187,0.565]	6.93527e-05	0.0943491	0.547 [0.312,0.96]	0.0355444	0.509147	not calculated	not calculated	not calculated	not calculated	not calculated	not calculated
late-stage DKD progression	severe albuminuria, eGFR > 15 ml/min/1.73 m2	end-stage kidney disease	372	205	cg22482235	0.541 [0.399,0.732]	6.938e-05	0.0943491	0.794 [0.594,1.061]	0.118959	0.641103	not calculated	not calculated	not calculated	not calculated	not calculated	not calculated
late-stage DKD progression	severe albuminuria, eGFR > 15 ml/min/1.73 m2	end-stage kidney disease	372	205	cg13687585	0.348 [0.207,0.586]	6.95311e-05	0.0943861	0.478 [0.289,0.79]	0.00402685	0.368895	not calculated	not calculated	not calculated	not calculated	not calculated	not calculated
late-stage DKD progression	severe albuminuria, eGFR > 15 ml/min/1.73 m2	end-stage kidney disease	372	205	cg06769150	2.318 [1.532,3.508]	6.97137e-05	0.0944655	1.892 [1.237,2.894]	0.00329465	0.356169	not calculated	not calculated	not calculated	not calculated	not calculated	not calculated
late-stage DKD progression	severe albuminuria, eGFR > 15 ml/min/1.73 m2	end-stage kidney disease	372	205	cg08662607	2.441 [1.572,3.79]	6.99539e-05	0.0946142	1.956 [1.23,3.113]	0.00461057	0.377283	not calculated	not calculated	not calculated	not calculated	not calculated	not calculated
late-stage DKD progression	severe albuminuria, eGFR > 15 ml/min/1.73 m2	end-stage kidney disease	372	205	cg17285466	0.588 [0.452,0.764]	7.00719e-05	0.0946142	0.858 [0.656,1.122]	0.263166	0.758348	not calculated	not calculated	not calculated	not calculated	not calculated	not calculated
late-stage DKD progression	severe albuminuria, eGFR > 15 ml/min/1.73 m2	end-stage kidney disease	372	205	cg22617819	0.424 [0.278,0.647]	7.03904e-05	0.094876	0.751 [0.478,1.178]	0.2123	0.724808	not calculated	not calculated	not calculated	not calculated	not calculated	not calculated
late-stage DKD progression	severe albuminuria, eGFR > 15 ml/min/1.73 m2	end-stage kidney disease	372	205	cg13993688	0.229 [0.111,0.474]	7.06091e-05	0.0950027	0.879 [0.418,1.845]	0.732225	0.943708	not calculated	not calculated	not calculated	not calculated	not calculated	not calculated
late-stage DKD progression	severe albuminuria, eGFR > 15 ml/min/1.73 m2	end-stage kidney disease	372	205	cg02290349	0.625 [0.496,0.788]	7.07553e-05	0.0950314	0.83 [0.651,1.058]	0.132492	0.654364	not calculated	not calculated	not calculated	not calculated	not calculated	not calculated
late-stage DKD progression	severe albuminuria, eGFR > 15 ml/min/1.73 m2	end-stage kidney disease	372	205	cg24709285	0.502 [0.357,0.705]	7.09026e-05	0.0950617	0.807 [0.558,1.167]	0.253934	0.752924	not calculated	not calculated	not calculated	not calculated	not calculated	not calculated
late-stage DKD progression	severe albuminuria, eGFR > 15 ml/min/1.73 m2	end-stage kidney disease	372	205	cg02922781	1.347 [1.163,1.561]	7.1564e-05	0.0957798	1.112 [0.939,1.317]	0.217006	0.728422	not calculated	not calculated	not calculated	not calculated	not calculated	not calculated
late-stage DKD progression	severe albuminuria, eGFR > 15 ml/min/1.73 m2	end-stage kidney disease	372	205	cg26998724	0.583 [0.447,0.761]	7.17038e-05	0.0957985	0.814 [0.628,1.055]	0.119006	0.641173	not calculated	not calculated	not calculated	not calculated	not calculated	not calculated
late-stage DKD progression	severe albuminuria, eGFR > 15 ml/min/1.73 m2	end-stage kidney disease	372	205	cg12661064	0.579 [0.442,0.758]	7.23326e-05	0.0961405	0.963 [0.736,1.26]	0.785817	0.956942	not calculated	not calculated	not calculated	not calculated	not calculated	not calculated
late-stage DKD progression	severe albuminuria, eGFR > 15 ml/min/1.73 m2	end-stage kidney disease	372	205	cg02464555	0.289 [0.156,0.533]	7.26492e-05	0.0961405	0.848 [0.432,1.665]	0.631432	0.915199	not calculated	not calculated	not calculated	not calculated	not calculated	not calculated
late-stage DKD progression	severe albuminuria, eGFR > 15 ml/min/1.73 m2	end-stage kidney disease	372	205	cg08574044	3.159 [1.79,5.575]	7.26558e-05	0.0961405	1.78 [0.963,3.29]	0.0660204	0.570548	not calculated	not calculated	not calculated	not calculated	not calculated	not calculated
late-stage DKD progression	severe albuminuria, eGFR > 15 ml/min/1.73 m2	end-stage kidney disease	372	205	cg02970679	0.599 [0.465,0.771]	7.26597e-05	0.0961405	0.791 [0.608,1.029]	0.0811326	0.592443	not calculated	not calculated	not calculated	not calculated	not calculated	not calculated
late-stage DKD progression	severe albuminuria, eGFR > 15 ml/min/1.73 m2	end-stage kidney disease	372	205	cg14355482	0.381 [0.236,0.614]	7.27129e-05	0.0961405	0.771 [0.486,1.225]	0.271274	0.763375	not calculated	not calculated	not calculated	not calculated	not calculated	not calculated
late-stage DKD progression	severe albuminuria, eGFR > 15 ml/min/1.73 m2	end-stage kidney disease	372	205	cg21789367	0.608 [0.475,0.777]	7.27172e-05	0.0961405	0.76 [0.598,0.966]	0.0249448	0.478294	not calculated	not calculated	not calculated	not calculated	not calculated	not calculated
late-stage DKD progression	severe albuminuria, eGFR > 15 ml/min/1.73 m2	end-stage kidney disease	372	205	cg17537518	0.569 [0.43,0.752]	7.29548e-05	0.0961472	0.808 [0.608,1.074]	0.141493	0.663645	not calculated	not calculated	not calculated	not calculated	not calculated	not calculated
late-stage DKD progression	severe albuminuria, eGFR > 15 ml/min/1.73 m2	end-stage kidney disease	372	205	cg08314949	0.622 [0.492,0.787]	7.30837e-05	0.0961472	0.619 [0.483,0.795]	0.000164668	0.243643	not calculated	not calculated	not calculated	not calculated	not calculated	not calculated
late-stage DKD progression	severe albuminuria, eGFR > 15 ml/min/1.73 m2	end-stage kidney disease	372	205	cg24003499	0.346 [0.205,0.585]	7.3101e-05	0.0961472	0.464 [0.271,0.797]	0.00538908	0.383765	not calculated	not calculated	not calculated	not calculated	not calculated	not calculated
late-stage DKD progression	severe albuminuria, eGFR > 15 ml/min/1.73 m2	end-stage kidney disease	372	205	cg16797009	0.484 [0.338,0.693]	7.35334e-05	0.0964794	1.118 [0.776,1.609]	0.55032	0.888476	not calculated	not calculated	not calculated	not calculated	not calculated	not calculated
late-stage DKD progression	severe albuminuria, eGFR > 15 ml/min/1.73 m2	end-stage kidney disease	372	205	cg20073681	0.391 [0.246,0.622]	7.3701e-05	0.0964794	0.792 [0.493,1.271]	0.334086	0.798275	not calculated	not calculated	not calculated	not calculated	not calculated	not calculated
late-stage DKD progression	severe albuminuria, eGFR > 15 ml/min/1.73 m2	end-stage kidney disease	372	205	cg26750010	2.865 [1.702,4.82]	7.38091e-05	0.0964794	1.832 [1.021,3.287]	0.0424042	0.524279	not calculated	not calculated	not calculated	not calculated	not calculated	not calculated
late-stage DKD progression	severe albuminuria, eGFR > 15 ml/min/1.73 m2	end-stage kidney disease	372	205	cg03099590	0.217 [0.102,0.462]	7.41336e-05	0.0964794	0.316 [0.148,0.674]	0.00288344	0.348727	not calculated	not calculated	not calculated	not calculated	not calculated	not calculated
late-stage DKD progression	severe albuminuria, eGFR > 15 ml/min/1.73 m2	end-stage kidney disease	372	205	cg13628444	0.388 [0.243,0.619]	7.4167e-05	0.0964794	0.601 [0.376,0.961]	0.0335239	0.50456	not calculated	not calculated	not calculated	not calculated	not calculated	not calculated
late-stage DKD progression	severe albuminuria, eGFR > 15 ml/min/1.73 m2	end-stage kidney disease	372	205	cg26136776	0.355 [0.213,0.593]	7.42729e-05	0.0964794	0.612 [0.366,1.021]	0.0600586	0.560458	not calculated	not calculated	not calculated	not calculated	not calculated	not calculated
late-stage DKD progression	severe albuminuria, eGFR > 15 ml/min/1.73 m2	end-stage kidney disease	372	205	cg02475695	0.599 [0.464,0.772]	7.42834e-05	0.0964794	0.842 [0.66,1.073]	0.164126	0.685043	not calculated	not calculated	not calculated	not calculated	not calculated	not calculated
late-stage DKD progression	severe albuminuria, eGFR > 15 ml/min/1.73 m2	end-stage kidney disease	372	205	cg14254530	0.632 [0.503,0.793]	7.4504e-05	0.0964794	0.868 [0.686,1.097]	0.235049	0.740866	not calculated	not calculated	not calculated	not calculated	not calculated	not calculated
late-stage DKD progression	severe albuminuria, eGFR > 15 ml/min/1.73 m2	end-stage kidney disease	372	205	cg01284182	0.507 [0.363,0.71]	7.46624e-05	0.0964794	0.655 [0.447,0.96]	0.0300872	0.494265	not calculated	not calculated	not calculated	not calculated	not calculated	not calculated
late-stage DKD progression	severe albuminuria, eGFR > 15 ml/min/1.73 m2	end-stage kidney disease	372	205	cg17167331	0.207 [0.095,0.451]	7.47592e-05	0.0964794	0.764 [0.354,1.65]	0.493497	0.86758	not calculated	not calculated	not calculated	not calculated	not calculated	not calculated
late-stage DKD progression	severe albuminuria, eGFR > 15 ml/min/1.73 m2	end-stage kidney disease	372	205	cg07281781	0.431 [0.284,0.654]	7.49544e-05	0.0964794	0.74 [0.483,1.134]	0.16691	0.687525	not calculated	not calculated	not calculated	not calculated	not calculated	not calculated
late-stage DKD progression	severe albuminuria, eGFR > 15 ml/min/1.73 m2	end-stage kidney disease	372	205	cg02640617	0.553 [0.412,0.741]	7.50953e-05	0.0964794	0.617 [0.458,0.83]	0.00145403	0.313239	not calculated	not calculated	not calculated	not calculated	not calculated	not calculated
late-stage DKD progression	severe albuminuria, eGFR > 15 ml/min/1.73 m2	end-stage kidney disease	372	205	cg07933078	0.531 [0.388,0.727]	7.52389e-05	0.0964794	0.826 [0.602,1.132]	0.235089	0.740887	not calculated	not calculated	not calculated	not calculated	not calculated	not calculated
late-stage DKD progression	severe albuminuria, eGFR > 15 ml/min/1.73 m2	end-stage kidney disease	372	205	cg00972246	0.458 [0.311,0.674]	7.5308e-05	0.0964794	0.779 [0.535,1.133]	0.190907	0.708263	not calculated	not calculated	not calculated	not calculated	not calculated	not calculated
late-stage DKD progression	severe albuminuria, eGFR > 15 ml/min/1.73 m2	end-stage kidney disease	372	205	cg10118456	1.88 [1.375,2.57]	7.53375e-05	0.0964794	1.299 [0.919,1.838]	0.13868	0.660967	not calculated	not calculated	not calculated	not calculated	not calculated	not calculated
late-stage DKD progression	severe albuminuria, eGFR > 15 ml/min/1.73 m2	end-stage kidney disease	372	205	cg02170785	0.556 [0.416,0.744]	7.53807e-05	0.0964794	0.889 [0.669,1.18]	0.414816	0.836618	not calculated	not calculated	not calculated	not calculated	not calculated	not calculated
late-stage DKD progression	severe albuminuria, eGFR > 15 ml/min/1.73 m2	end-stage kidney disease	372	205	cg13054523	0.453 [0.306,0.671]	7.55374e-05	0.0965178	0.702 [0.479,1.029]	0.069749	0.576294	not calculated	not calculated	not calculated	not calculated	not calculated	not calculated
late-stage DKD progression	severe albuminuria, eGFR > 15 ml/min/1.73 m2	end-stage kidney disease	372	205	cg00978517	0.651 [0.526,0.805]	7.59411e-05	0.0967635	0.9 [0.727,1.114]	0.331154	0.79689	not calculated	not calculated	not calculated	not calculated	not calculated	not calculated
late-stage DKD progression	severe albuminuria, eGFR > 15 ml/min/1.73 m2	end-stage kidney disease	372	205	cg02030454	0.53 [0.387,0.726]	7.59838e-05	0.0967635	0.984 [0.717,1.352]	0.92201	0.985819	not calculated	not calculated	not calculated	not calculated	not calculated	not calculated
late-stage DKD progression	severe albuminuria, eGFR > 15 ml/min/1.73 m2	end-stage kidney disease	372	205	cg08940169	0.472 [0.325,0.684]	7.62385e-05	0.0969258	0.673 [0.456,0.995]	0.0471152	0.534724	not calculated	not calculated	not calculated	not calculated	not calculated	not calculated
late-stage DKD progression	severe albuminuria, eGFR > 15 ml/min/1.73 m2	end-stage kidney disease	372	205	cg04695090	0.228 [0.109,0.474]	7.64048e-05	0.0969753	1.005 [0.481,2.1]	0.990014	0.998156	not calculated	not calculated	not calculated	not calculated	not calculated	not calculated
late-stage DKD progression	severe albuminuria, eGFR > 15 ml/min/1.73 m2	end-stage kidney disease	372	205	cg23361127	3.71 [1.937,7.109]	7.74306e-05	0.0980611	2.368 [1.21,4.633]	0.0118396	0.426929	not calculated	not calculated	not calculated	not calculated	not calculated	not calculated
late-stage DKD progression	severe albuminuria, eGFR > 15 ml/min/1.73 m2	end-stage kidney disease	372	205	cg06866757	0.406 [0.259,0.635]	7.75179e-05	0.0980611	0.739 [0.467,1.169]	0.196526	0.712567	not calculated	not calculated	not calculated	not calculated	not calculated	not calculated
late-stage DKD progression	severe albuminuria, eGFR > 15 ml/min/1.73 m2	end-stage kidney disease	372	205	cg10161072	0.332 [0.192,0.573]	7.77602e-05	0.0982045	0.457 [0.261,0.8]	0.00611686	0.389796	not calculated	not calculated	not calculated	not calculated	not calculated	not calculated
late-stage DKD progression	severe albuminuria, eGFR > 15 ml/min/1.73 m2	end-stage kidney disease	372	205	cg03274401	0.325 [0.186,0.568]	7.80063e-05	0.0983523	0.792 [0.448,1.398]	0.421017	0.839092	not calculated	not calculated	not calculated	not calculated	not calculated	not calculated
late-stage DKD progression	severe albuminuria, eGFR > 15 ml/min/1.73 m2	end-stage kidney disease	372	205	cg19805896	2.339 [1.534,3.566]	7.88706e-05	0.0992776	1.055 [0.703,1.585]	0.795289	0.959023	not calculated	not calculated	not calculated	not calculated	not calculated	not calculated
late-stage DKD progression	severe albuminuria, eGFR > 15 ml/min/1.73 m2	end-stage kidney disease	372	205	cg05861879	0.299 [0.164,0.544]	7.92453e-05	0.099313	0.663 [0.377,1.166]	0.154086	0.676106	not calculated	not calculated	not calculated	not calculated	not calculated	not calculated
late-stage DKD progression	severe albuminuria, eGFR > 15 ml/min/1.73 m2	end-stage kidney disease	372	205	cg18783495	0.642 [0.515,0.8]	7.92875e-05	0.099313	0.853 [0.684,1.065]	0.160935	0.682378	not calculated	not calculated	not calculated	not calculated	not calculated	not calculated
late-stage DKD progression	severe albuminuria, eGFR > 15 ml/min/1.73 m2	end-stage kidney disease	372	205	cg01004414	0.594 [0.458,0.769]	7.92899e-05	0.099313	1.006 [0.776,1.304]	0.964383	0.993452	not calculated	not calculated	not calculated	not calculated	not calculated	not calculated
late-stage DKD progression	severe albuminuria, eGFR > 15 ml/min/1.73 m2	end-stage kidney disease	372	205	cg18929814	0.149 [0.058,0.384]	8.00252e-05	0.100069	0.634 [0.227,1.77]	0.384228	0.822987	not calculated	not calculated	not calculated	not calculated	not calculated	not calculated
late-stage DKD progression	severe albuminuria, eGFR > 15 ml/min/1.73 m2	end-stage kidney disease	372	205	cg06002804	0.606 [0.472,0.777]	8.01952e-05	0.100118	0.826 [0.648,1.053]	0.122664	0.64467	not calculated	not calculated	not calculated	not calculated	not calculated	not calculated
late-stage DKD progression	severe albuminuria, eGFR > 15 ml/min/1.73 m2	end-stage kidney disease	372	205	cg10812012	1.574 [1.256,1.971]	8.09389e-05	0.100881	1.464 [1.158,1.85]	0.00143439	0.312336	not calculated	not calculated	not calculated	not calculated	not calculated	not calculated
late-stage DKD progression	severe albuminuria, eGFR > 15 ml/min/1.73 m2	end-stage kidney disease	372	205	cg09147843	0.611 [0.478,0.781]	8.17306e-05	0.101195	0.832 [0.65,1.066]	0.146424	0.66866	not calculated	not calculated	not calculated	not calculated	not calculated	not calculated
late-stage DKD progression	severe albuminuria, eGFR > 15 ml/min/1.73 m2	end-stage kidney disease	372	205	cg12996604	0.352 [0.209,0.592]	8.17977e-05	0.101195	0.583 [0.343,0.991]	0.0462328	0.532795	not calculated	not calculated	not calculated	not calculated	not calculated	not calculated
late-stage DKD progression	severe albuminuria, eGFR > 15 ml/min/1.73 m2	end-stage kidney disease	372	205	cg07838100	2.039 [1.43,2.906]	8.18073e-05	0.101195	1.795 [1.238,2.604]	0.00204478	0.329771	not calculated	not calculated	not calculated	not calculated	not calculated	not calculated
late-stage DKD progression	severe albuminuria, eGFR > 15 ml/min/1.73 m2	end-stage kidney disease	372	205	cg23350667	0.323 [0.184,0.567]	8.20371e-05	0.101195	0.429 [0.239,0.77]	0.00460843	0.377283	not calculated	not calculated	not calculated	not calculated	not calculated	not calculated
late-stage DKD progression	severe albuminuria, eGFR > 15 ml/min/1.73 m2	end-stage kidney disease	372	205	cg09689592	3.126 [1.773,5.513]	8.21481e-05	0.101195	1.939 [1.07,3.515]	0.0291541	0.491367	not calculated	not calculated	not calculated	not calculated	not calculated	not calculated
late-stage DKD progression	severe albuminuria, eGFR > 15 ml/min/1.73 m2	end-stage kidney disease	372	205	cg14789841	0.476 [0.329,0.689]	8.2168e-05	0.101195	0.714 [0.484,1.054]	0.0898754	0.60515	not calculated	not calculated	not calculated	not calculated	not calculated	not calculated
late-stage DKD progression	severe albuminuria, eGFR > 15 ml/min/1.73 m2	end-stage kidney disease	372	205	cg18559987	0.6 [0.466,0.774]	8.22807e-05	0.101195	0.819 [0.629,1.067]	0.13862	0.660879	not calculated	not calculated	not calculated	not calculated	not calculated	not calculated
late-stage DKD progression	severe albuminuria, eGFR > 15 ml/min/1.73 m2	end-stage kidney disease	372	205	cg13965724	1.673 [1.295,2.161]	8.23358e-05	0.101195	1.555 [1.21,1.998]	0.000552806	0.275083	not calculated	not calculated	not calculated	not calculated	not calculated	not calculated
late-stage DKD progression	severe albuminuria, eGFR > 15 ml/min/1.73 m2	end-stage kidney disease	372	205	cg15959627	0.442 [0.294,0.663]	8.23868e-05	0.101195	0.823 [0.555,1.222]	0.334792	0.798625	not calculated	not calculated	not calculated	not calculated	not calculated	not calculated
late-stage DKD progression	severe albuminuria, eGFR > 15 ml/min/1.73 m2	end-stage kidney disease	372	205	cg13399952	2.372 [1.543,3.648]	8.30565e-05	0.101364	2.21 [1.446,3.376]	0.00024633	0.252998	not calculated	not calculated	not calculated	not calculated	not calculated	not calculated
late-stage DKD progression	severe albuminuria, eGFR > 15 ml/min/1.73 m2	end-stage kidney disease	372	205	cg24627621	0.474 [0.326,0.687]	8.31805e-05	0.101364	0.746 [0.505,1.102]	0.141271	0.663472	not calculated	not calculated	not calculated	not calculated	not calculated	not calculated
late-stage DKD progression	severe albuminuria, eGFR > 15 ml/min/1.73 m2	end-stage kidney disease	372	205	cg19517864	0.461 [0.313,0.678]	8.32143e-05	0.101364	0.796 [0.533,1.19]	0.265744	0.759828	not calculated	not calculated	not calculated	not calculated	not calculated	not calculated
late-stage DKD progression	severe albuminuria, eGFR > 15 ml/min/1.73 m2	end-stage kidney disease	372	205	cg03674718	0.403 [0.256,0.633]	8.32242e-05	0.101364	0.638 [0.413,0.985]	0.0427859	0.52494	not calculated	not calculated	not calculated	not calculated	not calculated	not calculated
late-stage DKD progression	severe albuminuria, eGFR > 15 ml/min/1.73 m2	end-stage kidney disease	372	205	cg15011852	1.673 [1.295,2.161]	8.3231e-05	0.101364	1.318 [1.019,1.705]	0.0356336	0.509536	not calculated	not calculated	not calculated	not calculated	not calculated	not calculated
late-stage DKD progression	severe albuminuria, eGFR > 15 ml/min/1.73 m2	end-stage kidney disease	372	205	cg15552516	0.316 [0.178,0.561]	8.33236e-05	0.101364	0.557 [0.319,0.975]	0.0403637	0.519611	not calculated	not calculated	not calculated	not calculated	not calculated	not calculated
late-stage DKD progression	severe albuminuria, eGFR > 15 ml/min/1.73 m2	end-stage kidney disease	372	205	cg24979194	0.447 [0.299,0.667]	8.34571e-05	0.101365	0.686 [0.447,1.054]	0.0851914	0.598536	not calculated	not calculated	not calculated	not calculated	not calculated	not calculated
late-stage DKD progression	severe albuminuria, eGFR > 15 ml/min/1.73 m2	end-stage kidney disease	372	205	cg16539040	0.672 [0.551,0.819]	8.39843e-05	0.101733	0.71 [0.579,0.871]	0.00100033	0.300134	not calculated	not calculated	not calculated	not calculated	not calculated	not calculated
late-stage DKD progression	severe albuminuria, eGFR > 15 ml/min/1.73 m2	end-stage kidney disease	372	205	cg01307606	0.298 [0.163,0.545]	8.40438e-05	0.101733	0.6 [0.324,1.112]	0.104904	0.625644	not calculated	not calculated	not calculated	not calculated	not calculated	not calculated
late-stage DKD progression	severe albuminuria, eGFR > 15 ml/min/1.73 m2	end-stage kidney disease	372	205	cg22511388	2.916 [1.71,4.97]	8.41608e-05	0.101733	2.162 [1.241,3.767]	0.00648114	0.392532	not calculated	not calculated	not calculated	not calculated	not calculated	not calculated
late-stage DKD progression	severe albuminuria, eGFR > 15 ml/min/1.73 m2	end-stage kidney disease	372	205	cg26703587	0.484 [0.337,0.695]	8.4368e-05	0.101822	0.79 [0.549,1.138]	0.205191	0.71949	not calculated	not calculated	not calculated	not calculated	not calculated	not calculated
late-stage DKD progression	severe albuminuria, eGFR > 15 ml/min/1.73 m2	end-stage kidney disease	372	205	cg04735468	0.572 [0.433,0.756]	8.47e-05	0.102061	0.929 [0.706,1.223]	0.600724	0.905642	not calculated	not calculated	not calculated	not calculated	not calculated	not calculated
late-stage DKD progression	severe albuminuria, eGFR > 15 ml/min/1.73 m2	end-stage kidney disease	372	205	cg19066160	0.28 [0.149,0.529]	8.5335e-05	0.102436	0.665 [0.353,1.253]	0.206682	0.720565	not calculated	not calculated	not calculated	not calculated	not calculated	not calculated
late-stage DKD progression	severe albuminuria, eGFR > 15 ml/min/1.73 m2	end-stage kidney disease	372	205	cg06789390	2.876 [1.698,4.873]	8.54897e-05	0.102436	1.946 [1.152,3.287]	0.0128778	0.432155	not calculated	not calculated	not calculated	not calculated	not calculated	not calculated
late-stage DKD progression	severe albuminuria, eGFR > 15 ml/min/1.73 m2	end-stage kidney disease	372	205	cg24523415	0.505 [0.359,0.71]	8.56372e-05	0.102436	0.693 [0.488,0.984]	0.040107	0.518989	not calculated	not calculated	not calculated	not calculated	not calculated	not calculated
late-stage DKD progression	severe albuminuria, eGFR > 15 ml/min/1.73 m2	end-stage kidney disease	372	205	cg14524754	0.296 [0.161,0.543]	8.57808e-05	0.102436	0.491 [0.265,0.909]	0.02356	0.473082	not calculated	not calculated	not calculated	not calculated	not calculated	not calculated
late-stage DKD progression	severe albuminuria, eGFR > 15 ml/min/1.73 m2	end-stage kidney disease	372	205	cg04923746	0.432 [0.284,0.657]	8.58094e-05	0.102436	0.993 [0.646,1.526]	0.974666	0.995401	not calculated	not calculated	not calculated	not calculated	not calculated	not calculated
late-stage DKD progression	severe albuminuria, eGFR > 15 ml/min/1.73 m2	end-stage kidney disease	372	205	cg09524505	3.058 [1.75,5.342]	8.59702e-05	0.102436	2.278 [1.301,3.986]	0.00394281	0.368822	not calculated	not calculated	not calculated	not calculated	not calculated	not calculated
late-stage DKD progression	severe albuminuria, eGFR > 15 ml/min/1.73 m2	end-stage kidney disease	372	205	cg24962381	0.639 [0.511,0.799]	8.6046e-05	0.102436	0.808 [0.647,1.009]	0.0600346	0.560395	not calculated	not calculated	not calculated	not calculated	not calculated	not calculated
late-stage DKD progression	severe albuminuria, eGFR > 15 ml/min/1.73 m2	end-stage kidney disease	372	205	cg13355032	1.551 [1.246,1.93]	8.60876e-05	0.102436	1.339 [1.076,1.667]	0.0087776	0.411199	not calculated	not calculated	not calculated	not calculated	not calculated	not calculated
late-stage DKD progression	severe albuminuria, eGFR > 15 ml/min/1.73 m2	end-stage kidney disease	372	205	cg22292738	0.584 [0.446,0.764]	8.72647e-05	0.103	0.648 [0.499,0.843]	0.00120507	0.309429	not calculated	not calculated	not calculated	not calculated	not calculated	not calculated
late-stage DKD progression	severe albuminuria, eGFR > 15 ml/min/1.73 m2	end-stage kidney disease	372	205	cg13835688	0.62 [0.489,0.788]	8.75978e-05	0.103	0.849 [0.666,1.081]	0.183487	0.70208	not calculated	not calculated	not calculated	not calculated	not calculated	not calculated
late-stage DKD progression	severe albuminuria, eGFR > 15 ml/min/1.73 m2	end-stage kidney disease	372	205	cg04655784	0.233 [0.112,0.482]	8.76103e-05	0.103	0.45 [0.206,0.982]	0.0448137	0.52992	not calculated	not calculated	not calculated	not calculated	not calculated	not calculated
late-stage DKD progression	severe albuminuria, eGFR > 15 ml/min/1.73 m2	end-stage kidney disease	372	205	cg05875410	3.244 [1.802,5.84]	8.76925e-05	0.103	2.136 [1.124,4.06]	0.0205191	0.462036	not calculated	not calculated	not calculated	not calculated	not calculated	not calculated
late-stage DKD progression	severe albuminuria, eGFR > 15 ml/min/1.73 m2	end-stage kidney disease	372	205	cg26404226	2.042 [1.429,2.917]	8.76961e-05	0.103	2.3 [1.545,3.423]	4.09025e-05	0.216162	not calculated	not calculated	not calculated	not calculated	not calculated	not calculated
late-stage DKD progression	severe albuminuria, eGFR > 15 ml/min/1.73 m2	end-stage kidney disease	372	205	cg15032490	1.989 [1.411,2.804]	8.77702e-05	0.103	1.94 [1.353,2.78]	0.000309423	0.256343	not calculated	not calculated	not calculated	not calculated	not calculated	not calculated
late-stage DKD progression	severe albuminuria, eGFR > 15 ml/min/1.73 m2	end-stage kidney disease	372	205	cg21577213	0.474 [0.327,0.688]	8.78153e-05	0.103	0.642 [0.436,0.944]	0.0242458	0.475526	not calculated	not calculated	not calculated	not calculated	not calculated	not calculated
late-stage DKD progression	severe albuminuria, eGFR > 15 ml/min/1.73 m2	end-stage kidney disease	372	205	cg11670749	1.757 [1.326,2.328]	8.7886e-05	0.103	1.535 [1.13,2.085]	0.00603735	0.389288	not calculated	not calculated	not calculated	not calculated	not calculated	not calculated
late-stage DKD progression	severe albuminuria, eGFR > 15 ml/min/1.73 m2	end-stage kidney disease	372	205	cg00340120	0.192 [0.084,0.438]	8.7911e-05	0.103	0.737 [0.325,1.673]	0.466174	0.857085	not calculated	not calculated	not calculated	not calculated	not calculated	not calculated
late-stage DKD progression	severe albuminuria, eGFR > 15 ml/min/1.73 m2	end-stage kidney disease	372	205	cg14870594	2.78 [1.668,4.634]	8.79146e-05	0.103	1.858 [1.089,3.17]	0.0230289	0.471266	not calculated	not calculated	not calculated	not calculated	not calculated	not calculated
late-stage DKD progression	severe albuminuria, eGFR > 15 ml/min/1.73 m2	end-stage kidney disease	372	205	cg00400547	0.341 [0.199,0.584]	8.82127e-05	0.103191	0.429 [0.255,0.722]	0.00143595	0.312336	not calculated	not calculated	not calculated	not calculated	not calculated	not calculated
late-stage DKD progression	severe albuminuria, eGFR > 15 ml/min/1.73 m2	end-stage kidney disease	372	205	cg05479968	0.547 [0.405,0.74]	8.85595e-05	0.103438	0.725 [0.54,0.974]	0.032924	0.502654	not calculated	not calculated	not calculated	not calculated	not calculated	not calculated
late-stage DKD progression	severe albuminuria, eGFR > 15 ml/min/1.73 m2	end-stage kidney disease	372	205	cg01269731	0.486 [0.339,0.698]	8.8886e-05	0.10366	0.488 [0.337,0.706]	0.000143506	0.235852	not calculated	not calculated	not calculated	not calculated	not calculated	not calculated
late-stage DKD progression	severe albuminuria, eGFR > 15 ml/min/1.73 m2	end-stage kidney disease	372	205	cg27004219	0.409 [0.262,0.64]	8.92085e-05	0.103814	0.794 [0.508,1.242]	0.312567	0.787076	not calculated	not calculated	not calculated	not calculated	not calculated	not calculated
late-stage DKD progression	severe albuminuria, eGFR > 15 ml/min/1.73 m2	end-stage kidney disease	372	205	cg11864477	0.315 [0.177,0.561]	8.92906e-05	0.103814	0.688 [0.385,1.231]	0.207691	0.721175	not calculated	not calculated	not calculated	not calculated	not calculated	not calculated
late-stage DKD progression	severe albuminuria, eGFR > 15 ml/min/1.73 m2	end-stage kidney disease	372	205	cg14511746	0.632 [0.503,0.795]	8.94559e-05	0.103848	0.925 [0.724,1.183]	0.53556	0.883067	not calculated	not calculated	not calculated	not calculated	not calculated	not calculated
late-stage DKD progression	severe albuminuria, eGFR > 15 ml/min/1.73 m2	end-stage kidney disease	372	205	cg23476905	4.102 [2.024,8.314]	8.999e-05	0.104114	2.309 [1.171,4.551]	0.0156867	0.444981	not calculated	not calculated	not calculated	not calculated	not calculated	not calculated
late-stage DKD progression	severe albuminuria, eGFR > 15 ml/min/1.73 m2	end-stage kidney disease	372	205	cg16606719	0.658 [0.534,0.812]	9.00669e-05	0.104114	0.842 [0.683,1.038]	0.106355	0.627315	not calculated	not calculated	not calculated	not calculated	not calculated	not calculated
late-stage DKD progression	severe albuminuria, eGFR > 15 ml/min/1.73 m2	end-stage kidney disease	372	205	cg02221604	3.101 [1.76,5.464]	9.0325e-05	0.104114	1.928 [1.039,3.577]	0.0374048	0.512786	not calculated	not calculated	not calculated	not calculated	not calculated	not calculated
late-stage DKD progression	severe albuminuria, eGFR > 15 ml/min/1.73 m2	end-stage kidney disease	372	205	cg18470038	0.296 [0.161,0.544]	9.04183e-05	0.104114	0.707 [0.383,1.302]	0.26559	0.759708	not calculated	not calculated	not calculated	not calculated	not calculated	not calculated
late-stage DKD progression	severe albuminuria, eGFR > 15 ml/min/1.73 m2	end-stage kidney disease	372	205	cg26803963	0.331 [0.191,0.576]	9.05525e-05	0.104114	0.578 [0.322,1.037]	0.0661668	0.57072	not calculated	not calculated	not calculated	not calculated	not calculated	not calculated
late-stage DKD progression	severe albuminuria, eGFR > 15 ml/min/1.73 m2	end-stage kidney disease	372	205	cg13494042	0.343 [0.201,0.586]	9.06398e-05	0.104114	0.594 [0.349,1.011]	0.0547827	0.549587	not calculated	not calculated	not calculated	not calculated	not calculated	not calculated
late-stage DKD progression	severe albuminuria, eGFR > 15 ml/min/1.73 m2	end-stage kidney disease	372	205	cg07842680	0.383 [0.237,0.62]	9.06422e-05	0.104114	0.604 [0.375,0.971]	0.037313	0.512694	not calculated	not calculated	not calculated	not calculated	not calculated	not calculated
late-stage DKD progression	severe albuminuria, eGFR > 15 ml/min/1.73 m2	end-stage kidney disease	372	205	cg11126904	0.651 [0.525,0.807]	9.10017e-05	0.104369	0.961 [0.767,1.205]	0.731119	0.94334	not calculated	not calculated	not calculated	not calculated	not calculated	not calculated
late-stage DKD progression	severe albuminuria, eGFR > 15 ml/min/1.73 m2	end-stage kidney disease	372	205	cg15815263	0.368 [0.223,0.607]	9.12554e-05	0.104503	0.538 [0.318,0.912]	0.0211817	0.464688	not calculated	not calculated	not calculated	not calculated	not calculated	not calculated
late-stage DKD progression	severe albuminuria, eGFR > 15 ml/min/1.73 m2	end-stage kidney disease	372	205	cg13775253	0.528 [0.383,0.727]	9.13956e-05	0.104506	0.736 [0.54,1.003]	0.0520147	0.545061	not calculated	not calculated	not calculated	not calculated	not calculated	not calculated
late-stage DKD progression	severe albuminuria, eGFR > 15 ml/min/1.73 m2	end-stage kidney disease	372	205	cg16649522	0.239 [0.116,0.489]	9.18945e-05	0.104919	0.438 [0.214,0.9]	0.0246641	0.476913	not calculated	not calculated	not calculated	not calculated	not calculated	not calculated
late-stage DKD progression	severe albuminuria, eGFR > 15 ml/min/1.73 m2	end-stage kidney disease	372	205	cg23038151	4.42 [2.098,9.309]	9.23802e-05	0.105113	3.171 [1.394,7.213]	0.00590607	0.388461	not calculated	not calculated	not calculated	not calculated	not calculated	not calculated
late-stage DKD progression	severe albuminuria, eGFR > 15 ml/min/1.73 m2	end-stage kidney disease	372	205	cg08750944	0.392 [0.245,0.627]	9.26364e-05	0.105113	0.589 [0.377,0.922]	0.0205506	0.462404	not calculated	not calculated	not calculated	not calculated	not calculated	not calculated
late-stage DKD progression	severe albuminuria, eGFR > 15 ml/min/1.73 m2	end-stage kidney disease	372	205	cg20630971	2.974 [1.722,5.135]	9.27811e-05	0.105113	1.314 [0.748,2.309]	0.342	0.802272	not calculated	not calculated	not calculated	not calculated	not calculated	not calculated
late-stage DKD progression	severe albuminuria, eGFR > 15 ml/min/1.73 m2	end-stage kidney disease	372	205	cg27575100	0.256 [0.129,0.507]	9.28231e-05	0.105113	0.584 [0.299,1.141]	0.115486	0.637887	not calculated	not calculated	not calculated	not calculated	not calculated	not calculated
late-stage DKD progression	severe albuminuria, eGFR > 15 ml/min/1.73 m2	end-stage kidney disease	372	205	cg10233830	1.539 [1.24,1.911]	9.29676e-05	0.105113	1.309 [1.041,1.644]	0.0210733	0.464419	not calculated	not calculated	not calculated	not calculated	not calculated	not calculated
late-stage DKD progression	severe albuminuria, eGFR > 15 ml/min/1.73 m2	end-stage kidney disease	372	205	cg11446613	0.364 [0.219,0.604]	9.31168e-05	0.105113	0.603 [0.377,0.967]	0.0357536	0.509584	not calculated	not calculated	not calculated	not calculated	not calculated	not calculated
late-stage DKD progression	severe albuminuria, eGFR > 15 ml/min/1.73 m2	end-stage kidney disease	372	205	cg26662732	0.324 [0.184,0.57]	9.31352e-05	0.105113	0.563 [0.313,1.014]	0.0558652	0.551775	not calculated	not calculated	not calculated	not calculated	not calculated	not calculated
late-stage DKD progression	severe albuminuria, eGFR > 15 ml/min/1.73 m2	end-stage kidney disease	372	205	cg01136185	0.32 [0.181,0.567]	9.31684e-05	0.105113	0.542 [0.321,0.918]	0.0226216	0.469666	not calculated	not calculated	not calculated	not calculated	not calculated	not calculated
late-stage DKD progression	severe albuminuria, eGFR > 15 ml/min/1.73 m2	end-stage kidney disease	372	205	cg11506090	1.823 [1.349,2.463]	9.35576e-05	0.10521	1.701 [1.248,2.319]	0.00078271	0.292472	not calculated	not calculated	not calculated	not calculated	not calculated	not calculated
late-stage DKD progression	severe albuminuria, eGFR > 15 ml/min/1.73 m2	end-stage kidney disease	372	205	cg20433238	0.567 [0.427,0.754]	9.38986e-05	0.10521	0.813 [0.604,1.093]	0.170642	0.690779	not calculated	not calculated	not calculated	not calculated	not calculated	not calculated
late-stage DKD progression	severe albuminuria, eGFR > 15 ml/min/1.73 m2	end-stage kidney disease	372	205	cg03493211	0.206 [0.093,0.455]	9.3908e-05	0.10521	0.596 [0.263,1.348]	0.213715	0.726058	not calculated	not calculated	not calculated	not calculated	not calculated	not calculated
late-stage DKD progression	severe albuminuria, eGFR > 15 ml/min/1.73 m2	end-stage kidney disease	372	205	cg00658852	0.586 [0.448,0.766]	9.39151e-05	0.10521	0.836 [0.642,1.088]	0.18187	0.700699	not calculated	not calculated	not calculated	not calculated	not calculated	not calculated
late-stage DKD progression	severe albuminuria, eGFR > 15 ml/min/1.73 m2	end-stage kidney disease	372	205	cg06104799	0.251 [0.126,0.503]	9.40698e-05	0.10521	0.654 [0.313,1.367]	0.258937	0.755778	not calculated	not calculated	not calculated	not calculated	not calculated	not calculated
late-stage DKD progression	severe albuminuria, eGFR > 15 ml/min/1.73 m2	end-stage kidney disease	372	205	cg08305696	0.357 [0.213,0.598]	9.42192e-05	0.10521	0.447 [0.259,0.772]	0.00385355	0.36715	not calculated	not calculated	not calculated	not calculated	not calculated	not calculated
late-stage DKD progression	severe albuminuria, eGFR > 15 ml/min/1.73 m2	end-stage kidney disease	372	205	cg27508506	0.642 [0.514,0.802]	9.42877e-05	0.10521	0.883 [0.702,1.11]	0.285785	0.772367	not calculated	not calculated	not calculated	not calculated	not calculated	not calculated
late-stage DKD progression	severe albuminuria, eGFR > 15 ml/min/1.73 m2	end-stage kidney disease	372	205	cg03060158	0.43 [0.281,0.657]	9.44639e-05	0.10521	0.719 [0.467,1.107]	0.134217	0.656414	not calculated	not calculated	not calculated	not calculated	not calculated	not calculated
late-stage DKD progression	severe albuminuria, eGFR > 15 ml/min/1.73 m2	end-stage kidney disease	372	205	cg09222890	3.353 [1.827,6.154]	9.44979e-05	0.10521	2.067 [1.136,3.76]	0.0174038	0.450852	not calculated	not calculated	not calculated	not calculated	not calculated	not calculated
late-stage DKD progression	severe albuminuria, eGFR > 15 ml/min/1.73 m2	end-stage kidney disease	372	205	cg12147783	2.235 [1.493,3.347]	9.46473e-05	0.105223	1.565 [1.041,2.352]	0.0313965	0.497909	not calculated	not calculated	not calculated	not calculated	not calculated	not calculated
late-stage DKD progression	severe albuminuria, eGFR > 15 ml/min/1.73 m2	end-stage kidney disease	372	205	cg22972893	0.582 [0.444,0.764]	9.49402e-05	0.105294	0.93 [0.703,1.23]	0.609053	0.90827	not calculated	not calculated	not calculated	not calculated	not calculated	not calculated
late-stage DKD progression	severe albuminuria, eGFR > 15 ml/min/1.73 m2	end-stage kidney disease	372	205	cg20911718	5.21 [2.274,11.933]	9.49881e-05	0.105294	1.566 [0.642,3.819]	0.324054	0.793396	not calculated	not calculated	not calculated	not calculated	not calculated	not calculated
late-stage DKD progression	severe albuminuria, eGFR > 15 ml/min/1.73 m2	end-stage kidney disease	372	205	cg19375767	0.408 [0.26,0.64]	9.62049e-05	0.106334	0.651 [0.414,1.024]	0.0635555	0.566316	not calculated	not calculated	not calculated	not calculated	not calculated	not calculated
late-stage DKD progression	severe albuminuria, eGFR > 15 ml/min/1.73 m2	end-stage kidney disease	372	205	cg01806427	1.45 [1.203,1.748]	9.6245e-05	0.106334	1.228 [1.014,1.487]	0.0351839	0.50824	not calculated	not calculated	not calculated	not calculated	not calculated	not calculated
late-stage DKD progression	severe albuminuria, eGFR > 15 ml/min/1.73 m2	end-stage kidney disease	372	205	cg22722857	0.391 [0.244,0.627]	9.63447e-05	0.106334	0.633 [0.401,1.001]	0.0505153	0.542481	not calculated	not calculated	not calculated	not calculated	not calculated	not calculated
late-stage DKD progression	severe albuminuria, eGFR > 15 ml/min/1.73 m2	end-stage kidney disease	372	205	cg21146689	0.58 [0.441,0.763]	9.67686e-05	0.106637	0.904 [0.685,1.192]	0.473283	0.859978	not calculated	not calculated	not calculated	not calculated	not calculated	not calculated
late-stage DKD progression	severe albuminuria, eGFR > 15 ml/min/1.73 m2	end-stage kidney disease	372	205	cg17717565	0.512 [0.366,0.717]	9.68993e-05	0.106637	0.691 [0.49,0.974]	0.0347402	0.507939	not calculated	not calculated	not calculated	not calculated	not calculated	not calculated
late-stage DKD progression	severe albuminuria, eGFR > 15 ml/min/1.73 m2	end-stage kidney disease	372	205	cg02916638	0.344 [0.201,0.588]	9.71046e-05	0.106708	0.592 [0.338,1.035]	0.0659614	0.570374	not calculated	not calculated	not calculated	not calculated	not calculated	not calculated
late-stage DKD progression	severe albuminuria, eGFR > 15 ml/min/1.73 m2	end-stage kidney disease	372	205	cg27655607	0.316 [0.177,0.564]	9.80783e-05	0.107623	0.881 [0.482,1.61]	0.680795	0.929726	not calculated	not calculated	not calculated	not calculated	not calculated	not calculated
late-stage DKD progression	severe albuminuria, eGFR > 15 ml/min/1.73 m2	end-stage kidney disease	372	205	cg19912956	0.687 [0.569,0.83]	9.88255e-05	0.107938	0.76 [0.626,0.922]	0.00545807	0.384061	not calculated	not calculated	not calculated	not calculated	not calculated	not calculated
late-stage DKD progression	severe albuminuria, eGFR > 15 ml/min/1.73 m2	end-stage kidney disease	372	205	cg04799865	1.623 [1.272,2.072]	9.88608e-05	0.107938	1.188 [0.918,1.538]	0.191278	0.708619	not calculated	not calculated	not calculated	not calculated	not calculated	not calculated
late-stage DKD progression	severe albuminuria, eGFR > 15 ml/min/1.73 m2	end-stage kidney disease	372	205	cg19617041	0.342 [0.199,0.587]	9.88681e-05	0.107938	0.795 [0.461,1.37]	0.408312	0.833828	not calculated	not calculated	not calculated	not calculated	not calculated	not calculated
late-stage DKD progression	severe albuminuria, eGFR > 15 ml/min/1.73 m2	end-stage kidney disease	372	205	cg24447309	0.224 [0.106,0.476]	9.89321e-05	0.107938	0.42 [0.2,0.883]	0.0221714	0.468279	not calculated	not calculated	not calculated	not calculated	not calculated	not calculated
late-stage DKD progression	severe albuminuria, eGFR > 15 ml/min/1.73 m2	end-stage kidney disease	372	205	cg14882398	3.378 [1.83,6.235]	9.9268e-05	0.108149	2.259 [1.152,4.433]	0.0177676	0.45155	not calculated	not calculated	not calculated	not calculated	not calculated	not calculated
late-stage DKD progression	severe albuminuria, eGFR > 15 ml/min/1.73 m2	end-stage kidney disease	372	205	cg26962924	1.82 [1.346,2.46]	9.96911e-05	0.108311	1.522 [1.124,2.061]	0.00655912	0.393121	not calculated	not calculated	not calculated	not calculated	not calculated	not calculated
late-stage DKD progression	severe albuminuria, eGFR > 15 ml/min/1.73 m2	end-stage kidney disease	372	205	cg00481662	0.342 [0.199,0.587]	9.98436e-05	0.108311	0.416 [0.249,0.697]	0.000865077	0.297467	not calculated	not calculated	not calculated	not calculated	not calculated	not calculated

## Sheet: ESM Table 3 Longitudinal
ESM Table 3: Association between eGFR slope and methylation change between two time points in the longitudinal cohort with eGFR slope data (n = 51)
EWAS analysis	top CpG name	Methylation risk for DKD progression	Linear model for association between eGFR slope and delta methylation between timepoints*
			Normal AER at both time points (n = 29)			From moderate albuminuria to severe albuminuria (n = 14)
			beta	se	p value	beta	se	p value
Early-stage DKD progression	cg25013571	higher	4.07164	3.73289	0.28539	19.1159	7.30077	0.0238991
Early-stage DKD progression	cg01730944	lower	2.03144	4.99245	0.687409	10.0958	17.5402	0.576484
Early-stage DKD progression	cg14999724	lower	1.00896	9.03322	0.911924	12.643	11.8556	0.309084
Early-stage DKD progression	cg05831784	lower	-2.14544	4.58616	0.64382	-6.32116	13.9851	0.660058
Late-stage DKD progression	cg03262246	lower	3.17163	8.29268	0.705228	1.82726	21.8199	0.934766
Late-stage DKD progression	cg21871803	lower	1.18136	8.66263	0.892576	14.0559	11.7616	0.257189
Late-stage DKD progression	cg06334496	lower	-1.34185	5.49273	0.808919	0.791742	16.1629	0.961809
Late-stage DKD progression	cg10579797	lower	5.27043	7.08444	0.463581	9.05242	16.5638	0.595622
Late-stage DKD progression	cg04166335	lower	2.12274	5.14308	0.683183	0.170781	19.6462	0.99322
Late-stage DKD progression	cg12272104	lower	-10.939	5.13754	0.0428701	15.4236	12.7421	0.251476
Late-stage DKD progression	cg17944885	higher	6.77452	5.72176	0.247128	2.42471	9.73563	0.807907
* Results from a linear model (eGFR slope~ Δmethylation + baseline age), where eGFR slope is slope between the two time points, and Δmethylation is residuals from the model: Δbeta_per_year ~ ΔB-cell + ΔCD4T_cell + ΔCD8-Tcell + ΔGranulocytes + ΔNK-cell + ΔMonocytes + ΔPC1 + ΔPC2 + ΔPC3 + ΔMean_M_from_invariable_sites
Interpretation
Positive beta: Increase in methylation associates with increase in eGFR (and decrease in methylation with decrease (more negative) in eGFR slope)
Negative beta: decrease in eGFR associates with increase in methylation (and decrease in methylation with increase in eGFR slope)

## Sheet: ESM Table 4 Replication
ESM Table 4: Replication evidence for the key methylation sites (n = 11, p-value <9.42×10-8) from the DKD progression EWASs.
FinnDiane EWAS analysis	CpG probe	Closest gene(s)	Methylation (risk for DKD progression in FinnDiane)	Individuals with diabetes																General population											Summary: CpG site has signficant replication support in CKD/DKD or eGFR EWASs e	Summary: novel EWAS finding
				Type 1 diabetes: DKD vs. Non-DKD		Type 1 diabetes: DKD progression to ESKD				Type 2 diabetes: eGFR, eGFR slope			eGFR, eGFR slope, UAER, Hemoglobin A1c (HbA1c)			Type 1 diabetes with DKD vs. Controls without diabetes and kidney disease		Type 1 diabetes with ESKD vs. Controls without diabetes and kidney disease		eGFR, meta-analysis		incident CKD		prevalent CKD		eGFR and urinary albumin-to-creatinine ratio (ACR)			eGFR, trans-ethnic meta-analysis
				Smyth and Dahlström et al. 2023 (UK-ROI, n=504; https://doi.org/10.1038/s41467-022-34963-6)a		Chen et al 2024 (Joslin Kidney Study n=277; doi: 10.1126/scitranslmed.adj3385 )c				Li et al. 2023 (Hong Kong diabetes register. N=1,271; doi: 10.1038/s41467-023-37837-7)d			Sheng et al. 2020 (CRIC; doi: 10.1073/pnas.2005905117 )			DKD-inT1D (n=252, UK-ROI) vs. No-DKD-no diabetes (n=340, NICOLA cohort)		ESKD-inT1D (n=108) vs. Non-DKD -no diabetes (n=340, NICOLA cohort)		Chu et al. 2017 (ARIC+FHS meta-analysis, doi: 10.1038/s41467-017-01297-7 )						Schlosser et al. 2021 (n=33,605 / n=15,068; doi: 10.1038/s41467-021-27234-3 )			Breeze et al. 2021 (doi: 10.1186/s13073-021-00877-z)
				Effect directionb	p	Hazard ratio 95% CI (no covariates model)	p	Hazard ratio 95% CI (full covariates)	p	phenotype	Effect directionb	p	phenotype(s)	Effect direction (Beta)	p	Effect directionb	p	Effect directionb	p	Effect direction (Beta)	p	Effect direction (Beta)	p	Effect direction (Beta)	p	phenotype with the lowest p	Effect directionb	p	Effect directionb	p
Early-stage DKD progression	cg25013571	PLPBP and ADGRA2	higher	0.00372706	0.0440347	0.93 [0.79,1.11]	0.42743	1.01 [0.82,1.23]	0.937243	na	na	na	na	na	na	-0.022214	4.42604e-10	-0.0188817	4.03735e-05	na	na	na	na	na	na	ACR	-0.000140549	0.642059	1.3138	0.8135	no	novel
	cg05831784	HAO1	lower	-0.00166002	0.210921	1.04 [0.88,1.23]	0.650336	1.12 [0.84,1.48]	0.45017	eGFR	na	0.08798	UAER	na	0.347	-0.0099002	3.96749e-15	-0.0127812	3.67199e-16	0.0031	0.48	-0.0593	0.33	-0.0174	0.78	ACR	-0.00014363	0.421134	5.3415	0.656	no	novel
Early-stage DKD progression - eGFR adjusted	cg06334496	TMEM70	lower	-0.000165231	0.157409	0.96 [0.81,1.14]	0.673363	0.84 [0.7,1.01]	0.0667747	eGFR	na	0.302	eGFR Slope	na	0.07	-0.00105164	0.00400613	-0.00126572	0.000888455	0.0046	0.32	-0.1142	0.093	-0.0392	0.57	eGFR	1.73407e-06	0.52506	55.2942	0.1065	no	novel
	cg01730944	CDKN1C	lower	3.9534e-05	0.326475	1.23 [1.04,1.45]	0.0159512	1.13 [0.94,1.36]	0.186455	eGFR slope	na	0.445	eGFR	na	0.233	-0.00434022	1.40041e-06	-0.00202719	3.88281e-06	-0.0035	0.48	-0.0042	0.95	0.069	0.37	eGFR	5.92144e-07	0.60946	2.3569	0.9628	no	novel
Late-stage DKD progression	cg03262246	CDKN2AIPNL	lower	0.00444816	0.790218	0.95 [0.8,1.12]	0.524778	0.82 [0.67,1]	0.0451786	na	na	na	HbA1c	na	0.023	-0.100809	1.64386e-46	-0.0943505	4.00842e-21	na	na	na	na	na	na	na	na	na	24.1339	0.03409	no	novel
	cg21871803	AHCYL2	lower	-0.00158264	0.454539	0.81 [0.68,0.96]	0.0156704	0.86 [0.7,1.06]	0.168513	eGFR / eGFR slope	na	1.13E-3/ 1.29E-4	HbA1c	na	0.022	-0.0335282	4.26041e-22	-0.0446226	2.5201e-11	0.0116	0.02	0.0224	0.74	-0.0858	0.28	eGFR	1.61793e-05	0.006631	11.7512	0.4091	yes	novel
	cg14999724	RP11-872D17.8 (PRG2 transcript variant 1)	lower	-0.00695126	0.111007	0.74 [0.62,0.89]	0.000955962	0.85 [0.66,1.08]	0.176433	na	na	na	HbA1c	na	0.003	-0.112476	2.19616e-28	-0.132252	3.11641e-12	na	na	na	na	na	na	na	na	na	24.9397	0.008263	yes	novel
	cg10579797	SERF2	lower	0.00090557	0.384306	0.83 [0.71,0.98]	0.0272714	0.87 [0.71,1.07]	0.18944	na	na	na	eGFR Slope	na	0.078	-0.0258937	9.69569e-20	-0.0355301	1.15841e-12	na	na	na	na	na	na	na	na	na	5.4893	0.7791	no	novel
	cg04166335	TAOK2	lower	-0.00368395	0.23314	0.85 [0.72,1]	0.0501552	0.87 [0.72,1.04]	0.117721	eGFR	na	0.06747	eGFR Slope	na	0.189	-0.0248522	5.12695e-10	-0.0337078	4.70044e-07	0.0019	0.71	-0.0146	0.84	-0.1483	0.069	eGFR	1.79037e-05	0.003614	43.4108	0.001873	yes	novel
	cg12272104	DAZAP1	lower	-0.00782192	0.422307	0.89 [0.76,1.05]	0.166864	0.85 [0.71,1.03]	0.0923746	eGFR	na	0.004188	HbA1c / eGFR	na	4.0E-03/ 5.1E-02	-0.0323069	5.61318e-06	-0.065401	5.52544e-10	0.0233978	3.4e-06	0.1721	0.015	-0.1845	0.019	eGFR	1.69213e-05	0.04389	19.7991	0.01857	yes	novel CpG, known locus
	cg17944885	ZNF788P and ZNF625-ZNF20	higher	0.0632381	9.50757e-16	1.54 [1.3,1.82]	5.96503e-07	1.47 [1.18,1.83]	0.000618151	eGFR / eGFR slope	-5.16	1.41E-20/2.23E-5	eGFR	-5.21	3.717e-13	-0.0469859	0.021231	0.0436045	2.56675e-17	-0.04421	1.2e-23	0.2199	0.00015	0.5685	1.2e-14	eGFR	-0.000174761	8.74188e-41	-32.7073	1.413e-09	yes	not novel
p < 0.05 highlighted in green and p < 4.55E-03 highlighed in darker green as a mark of significant replication (Bonferroni-corrected p-value threshold)
Effect direction coloured with all associations with p < 0.05
na = CpG or data not found in the summary statistics of the data set
Cohort abbreviations: ARIC = African American participants from the Atherosclerosis Risk in Communities (ARIC) Study; FHS = European ancestry participants from the Framingham Heart Study (FHS); NICOLA=The Northern Ireland Cohort for the Longitudinal Study of Ageing
Other abbreviations: DKD=diabetic kidney disease; eGFR=estimated glomerular filtration rate; ESKD=End-stage kidney disease; T1D= Type 1 diabetes
a Another cohort in the GENIE (Genetics of Diabetic Nephropathy) cross-sectional meta-analysis for DKD
b For case-control look-ups, the effect direction is the difference between methylation beta values (mean in controls - mean in cases). For eGFR look-ups , the effect direction is the beta coefficient for linear eGFR (if reported in the summary statistics). All betas are from study-wise models and the values can not be compared. The direction of the effect, however, can be compared between studie…
c Full-covarites model : coxPH model adjusting for log-eGFR, log-UACR (RCS transformed with 3 knots), log-HbA1c, age, hypertension status, cell compositions of 6 major blood cells ( granulocyte, monocyte, CD4+ T cell, CD8+ T cell, B-cell and nature killer cell) and stratified by batch
dSummary statistics for p < 0.05 (FDR-adjusted with Benjamini-Hochberg method ) were available for a look-up. P-value reported here is not FDR adjusted. For the associations with p>0.05, only results for the phenotype with the lowest p-value shown in the table. Data accessed through: https://hkdbrmlab.shinyapps.io/DKD_EWAS/
e Studies were cases were discordant with controls for type 1 diabetes are ignored here, because results are likely affected by diabetes itself

## Sheet: ESM Table 5 Cox_models
ESM Table 5: Cox proportional-hazards models to study predictive performance of the key CpGs on DKD progression.
EWAS analysis	Baseline kidney phenotype	Event	n total (no missing values in any covariates)	n events	CpG included in the third model	Cox regression model: Clinical variables only					Cox regression model: Clinical variables and eGFR						Cox regression model: Clinical variables, eGFR and CpG methylation
						C-index [95% CI]	ROC-curve based optimal threshold a		Median risk score-based threshold b		C-index [95 CI%]	p value (comparing C-indices of the clinical model vs clinical model+eGFR)	ROC-curve based optimal threshold a		Median risk score-based threshold b		C-index [95% CI]	p-value (comparing C-indices of the clinical model+eGFR vs. clinical model+eGFR+CpG(s))	ROC-curve -based optimal threshold a			Median risk score-based threshold b
							NPV	PPV	NPV	PPV			NPV	PPV	NPV	PPV			NPV	PPV	pc (PPV comparison)	NPV	PPV	pc (PPV comparison)
Early-stage DKD progression	normal AER, eGFR > 60 ml/min per 1.73m2	eGFR < 60 ml/min per 1.73 m2	393	46	cg25013571	0.775 [0.693,0.857]	0.974 [0.94,0.991]	0.202 [0.149,0.264]	0.97 [0.935,0.989]	0.204 [0.15,0.267]	0.783 [0.700,0.867]	0.491715	0.975 [0.942,0.992]	0.21 [0.155,0.274]	0.975 [0.942,0.992]	0.209 [0.154,0.273]	0.841 [0.784,0.897]	0.0539926	0.976 [0.946,0.992]	0.225 [0.167,0.293]		0.975 [0.942,0.992]	0.209 [0.154,0.273]
					cg05831784												0.793 [0.709,0.877]	0.178896	0.975 [0.942,0.992]	0.211 [0.156,0.276]		0.975 [0.942,0.992]	0.209 [0.154,0.273]
					cg06334496												0.808 [0.725,0.890]	0.0774131	0.958 [0.928,0.978]	0.324 [0.236,0.422]		0.97 [0.935,0.989]	0.204 [0.15,0.267]
					cg01730944												0.802 [0.729,0.876]	0.498463	0.968 [0.935,0.987]	0.223 [0.164,0.292]		0.964 [0.928,0.986]	0.199 [0.145,0.262]
					All four above CpGs												0.859 [0.796,0.923]	0.0106141	0.957 [0.929,0.976]	0.485 [0.36,0.611]	3.912e-05	0.970 [0.935,0.989]	0.204 [0.15,0.267]	1
Late-stage DKD progression	severe albuminuria, eGFR > 15 ml/min per 1.73 m2	end-stage kidney disease	362	199	cg03262246	0.692 [0.654,0.729]	0.652 [0.571,0.726]	0.700 [0.633,0.762]	0.597 [0.521,0.669]	0.696 [0.624,0.762]	0.838 [0.812,0.864]	7.19312e-15	0.737 [0.667,0.798]	0.852 [0.791,0.901]	0.735 [0.664,0.798]	0.834 [0.772,0.885]	0.84 [0.814,0.866]	0.215923	0.791 [0.716,0.853]	0.785 [0.724,0.838]		0.74 [0.67,0.803]	0.84 [0.778,0.89]
					cg21871803												0.84 [0.814,0.865]	0.384788	0.737 [0.669,0.798]	0.881 [0.822,0.926]		0.74 [0.67,0.803]	0.84 [0.778,0.89]
					cg14999724												0.841 [0.815,0.867]	0.236676	0.76 [0.688,0.823]	0.815 [0.754,0.867]		0.74 [0.67,0.803]	0.84 [0.778,0.89]
					cg10579797												0.844 [0.819,0.869]	0.124845	0.784 [0.716,0.842]	0.866 [0.808,0.911]		0.773 [0.706,0.832]	0.873 [0.815,0.918]
					cg04166335												0.841 [0.815,0.866]	0.29345	0.758 [0.69,0.818]	0.875 [0.817,0.92]		0.762 [0.694,0.822]	0.862 [0.803,0.909]
					cg12272104												0.844 [0.818,0.869]	0.0904094	0.768 [0.697,0.829]	0.825 [0.764,0.875]		0.746 [0.676,0.808]	0.845 [0.784,0.895]
					cg17944885												0.843 [0.818,0.868]	0.0975903	0.773 [0.701,0.835]	0.814 [0.753,0.866]		0.751 [0.682,0.813]	0.851 [0.79,0.899]
					All seven above CpGs												0.849 [0.825,0.873]	0.0261777	0.807 [0.734,0.867]	0.802 [0.742,0.853]	0.244	0.773 [0.706,0.832]	0.873 [0.815,0.918]	0.372
Green cells highlight cells with p<0.05 and grey cells shows all cells with any p-value (p>0.05).
Abbreviations: NPV=negative predive value: (true negatives/(true negatives+ false negatives) PPV=positive predictive value (true positives/(true positives+false positives)
Cox proportional hazards models: All models included age, sex, estimated six blood cell proportions, technical PCs and mean M from invariable methylation sites Cox regression model "clinical variables" for early DKD progression included baseline triglyceride concentration, central obesity, and current smoking, and triglycerides, HbA1c, and systolic blood pressure for the late DKD progression. Cox…
a Predicted classification is based on finding optimal threshold first, applying a model: roc_curve <- SurvivalROC(Stime = data$time_to_event, status = data$event, marker = risk_score, predict.time = 365*10, method = "KM"), where data$risk_score comes from the applied Cox model (predict(cox_model_results,type="lp"). The optimal threshold was then identified as roc_curve$cut.values[which.max(roc_c…
b Predicted classification is based on median risk score of the corresponding Cox proportional hazards model (risk_score <- predict(cox_model_results, type = "lp")
c Significant differences between PPV:s from different models was assessed with two-sample test for equality of proportions with continuity correction. The p-value is from comparison of PPVs from the models "clinical variables and eGFR" with the "Clinical variables, eGFR and CpG(s). The PPVs used in the comparison are bolded (ROC-curve-based PPV-calculations compared together, and median risk sco…

## Sheet: ESM Table 6 Cross-validation
ESM Table 6: Five-fold cross-validation of the summary Cox models for predicting DKD progression.
Original study cohort	Validation cohort	Validation cohort event phenotype	Included variables	Included CpGs	Test set results
					Cox PH model "Clinical variables"		Cox PH model "Clinical variables + eGFR"		Cox PH model "Clinical variables + eGFR + CpGs"
					C-index, mean [SD]	Calibration slope, mean [SD]	C-index, mean [SD]	Calibration slope, mean [SD]	C-index, mean [SD]	Calibration slope, mean [SD]
early-stage DKD progression cohort (n= 403)	early-stage DKD progression cohort divided 80% training, 20% test; five-fold	eGFR decline to < 60 ml/min per 1.73 m2	Age, sex, triglyceride concentration, central obesity, current smoking, PCs 1-3, mean M from invariable sites, estimated proportions of granulocytes, b-cells, CD4 T-cells, CD8 T-cells, monocytes and NK-cells (+ eGFR+ CpGs)	cg25013571, cg05831784, cg06334496, cg01730944	0.684 [0.087]	0.60 [0.40]	0.708 [0.091]	0.65 [0.39]	0.802 [0.116]	0.70 [0.42]
late-stage DKD progression cohort (n= 372)	late-stage DKD progression cohort divided 80% training, 20% test; five-fold	end-stage kidney disease (dialysis/transplant) or eGFR decline < 15 ml/min per 1.73 m2	Age, sex, triglyceride concentration, systolic blood pressure, HbA1c, PCs 1-3, mean M from invariable sites, estimated proportions of granulocytes, b-cells, CD4 T-cells, CD8 T-cells, monocytes and NK-cells (+ eGFR + CpGs)	cg17944885, cg12272104, cg04166335, cg14999724, cg03262246, cg10579797, cg21871803	0.671 [0.031]	0.81 [0.27]	0.827 [0.018]	0.88 [0.13]	0.834 [0.017]	0.85 [0.10]

## Sheet: ESM Table 7 meQTLs
ESM Table 7: Significant methylation quantitative locus (meQTL) results in the FinnDiane and the general population.
CpG top in Analysis	CpG	CpG chr	CpG hg19 position	Closest gene	FinnDiane meQTL analysis													GoDMC general population meQTLs (http://mqtldb.godmc.org.uk)								Three UK cohort general population meQTLs (n=2358) https://epicmeqtl.kcl.ac.uk								Summary
					Number of significant cis-meQTLs (FDR<0.05)	Number of significant trans-meQTLs (FDR<0.05)	independenta meQTL characteristics											Number of cis-meQTL (SNV or INDEL)	Number of trans-meQTL (SNV or INDEL)		SNV with the lowest Pb					SNV with the lowest P								FinnDiane meQTL;GoDMC meQTL compared	LD (R2 in 1000 G EUR) of the FinnDiane meQTL and the top GoDMC meQTL	GoDMC meQTL association with CpG methylation in the FinnDiane cohort analysis
							cis or trans	SNV	Chr:position (hg19)	Chr:position (Grch38)	beta	meQTL p value	FDR	Effect allele	Non-effect allele	class	distance to CpG			cis or trans	SNV	Chr: position (Grch38)	Alleles A1 / A2	Beta (A1)	p value	cis or trans	Number of meQTLs in LD	SNV	Chr:position (Grch38)	Alleles (effect allele / other allele)	Beta (effect allele)	p value	FDR			SNV	LD (1000G EUR)	p value	FDR	Direction
Early-stage DKD progression	cg25013571	8	37650291	PLPBP and ADGRA2	0	0	na	na	na		na	na	na	na	na	na	na	78	0	cis	rs3813522	8:37652759	C / T	-0.546961	<6.6e-308	cis	19	rs7839766	8:37791411	C/T	-0.643077	4.85e-57	0	na	na	rs3813522	1	0.023571	0.452481	different
	cg06334496	8	74888924	TMEM70	0	0	na	na	na		na	na	na	na	na	na	na	0	0	na	na	na	na	na	na	na	na	na	na	na	na	na	na	na	na
	cg01730944	11	2907057	CDKN1C	0	0	na	na	na		na	na	na	na	na	na	na	0	0	na	na	na	na	na	na	na	na	na	na	na	na	na	na	na	na
	cg05831784	20	7917317	HAO1	1	3	cis	rs4815959	20:6967979	20:6987332	0.175155	0.000390814	0.039734	A	G	snv	-949338	48	0	cis	rs2235243	20:7918912	G / T	0.195443	1.988e-79	na	na	na	na	na	na	na	na	rs4815959; rs2235243	0.002	rs2235243	1	0.0039658	0.170397	same
							trans	rs12198601	6:116112294	6:115791130	0.268685	1.67233e-09	0.00185554	G	T	snv	na
							trans	rs111233810	8:62482548	8:61569990	0.377162	1.5524e-08	0.0148696	A	AG	ins	na
Late-stage DKD progression	cg03262246	5	133749006	CDKN2AIPNL	221	0	cis	rs111929214	5:133753991	5:134418300	0.0946215	9.42358e-05	0.0211494	G	A	snv	4985	CpG not in Illumina 450K array, thus not studied in GoDMC								na	na	na	na	na	na	na	na	na	na
	cg21871803	7	128905727	AHCYL2	0	0	na	na	na		na	na	na	na	na	na	na	0	0	na	na	na	na	na	na	na	na	na	na	na	na	na	na	na	na
	cg14999724	11	57163587	RP11-872D17.8 (PRG2 transcript variant 1)	12	0	cis	rs555097	11:57162716	11:57395243	0.0998102	1.43324e-06	0.000535155	A	C	snv	-871	CpG not in Illumina 450K array, thus not studied in GoDMC								cis	12	rs1151051	11:57392070	T/C	-0.282561	1.35e-16	0	na	na
	cg10579797	15	44087326	SERF2	0	0	na	na	na		na	na	na	na	na	na	na	CpG not in Illumina 450K array, thus not studied in GoDMC								na	na	na	na	na	na	na	na	na	na
	cg04166335	16	29996068	TAOK2	0	0	na	na	na		na	na	na	na	na	na	na	0	5	trans	rs75541431	10:101245230	C / T	-0.161418	3.421e-30	na	na	na	na	na	na	na	na	na	na	rs75541431	1	0.0102975	0.995571	same
	cg12272104	19	1423967	DAZAP1	13	0	cis	rs34622118	19:1954125	19:1954127	0.112121	0.000145813	0.0317127	C	CA	ins	530159	0	0	na	na	na	na	na	na	na	na	na	na	na	na	na	na	na	na
							cis	rs2283578	19:710852	19:710852	0.105249	0.000247335	0.0328327	A	C	snv	-713115
	cg17944885	9	12225735	ZNF788P and ZNF625-ZNF20	179	68	cis	rs4804653	19:12229976	19:12119161	0.254789	9.92976e-08	0.000268663	A	T	snv	4241	235	141	cis	rs4804653	19:12119161	A / T	0.191788	5.275e-81	trans	47	rs6501169	16:3303205	T / C	-0.526957	2.45e-59	0	rs4804653; rs4804653	1	rs4804653	1	9.92976e-08	0.000268663	same
							trans	rs17611866	16:3367229	16:3317229	0.45955	3.78738e-25	5.31707e-18	T	C	snv	na			trans	rs12325187	16:3364997	G / C	-0.414127	<6.6E-308									rs17611866; rs12325187	0.932	rs12325187	1	2.80423e-22	5.61622e-16	same
FinnDiane meQLTs calculated with 756 individuals from the FinnDiane cohort using R package 'Matrix eQTL' v.2.3. EPIC methylation values and imputed genotype data were available for these individuals.
a Top independent SNV:s with r2<0.01 with other other variants in the 1000 Genomes Finnish samples. Accessed using SNPclip tool in Ldlink (https://ldlink.nih.gov)
b Only single nucleotide variants considered, INDELs ignored here.
The three UK cohorts in the Villicana et al (2023) meQTL study: TwinsUK, the MRC National Survey of Health and Development or 1946 British Birth Cohort, and the National Child Development Study or 1958 British Birth Cohort

## Sheet: ESM Table 8 meQTL associations
ESM Table 8: Diabetes and kidney outcomes-related associations of nine significant independent meQTL variants from the FinnDiane meQTL analysis —look-ups from the genome-wide association studies
meQTL rs ID	REF/ ALT	GrCh38 ID	Closest gene(s) to meQTL SNV	CpG (nearest gene)	cis / trans meQTL	Methylation risk for DKD progression	ALT allele effect on CpG methylation	T1D Knowledge portal: associations with P < 0.05 *						FinnGen data freeze 10 PheWAS P < 0.05 in phenotypes related to "kidney", "renal", "diabetes", "coronary"			eGFR GWAS, Liu et al 2025; l PMID: 39913582
								phenotype group	phenotype	Beta (ALT allele)	OR (ALT allele)	pvalue	Dataset for the "RENAL" phenotype category	phenotype	Beta	pvalue	Beta	pvalue
rs4815959	A/G	20:6987332-A-G	BMP2	cg05831784 (HAO1)	cis	lower	decrease	GLYCEMIC	Type 2 diabetes (with history of pregnancy)		0.9435	0.004699		Acute renal failure	-0.0792	0.012	-0.0008641	0.5621
								GLYCEMIC	Acquired hypothyroidism		1.0984	0.01132
								DIABETIC COMPLICATIONS	Coronary artery disease in type 2 diabetes (CAD in T2D)		1.0583	0.01164
								HEMATOLOGICAL	Activated partial thromboplastin time	-0.0174		0.012
								GLYCEMIC	Two-hour glucose adj BMI	0.0296		0.0139
								HEMATOLOGICAL	Plateletcrit (PCT)	-0.0067		0.02
								DIABETIC COMPLICATIONS	Coronary artery disease in type 1 diabetes		0.6621	0.02037
								RENAL	Chronic kidney disease (CKD)		1.0211	0.02266	9 datasets; see https://t1d.hugeamp.org/
								GLYCEMIC	Mild age-related type 2 diabetes		0.8443	0.02361
								DIABETIC COMPLICATIONS	Cardiovascular disease in type 2 diabetes (T2D)		1.0437	0.03466
								GLYCEMIC	Type 2 diabetes with peripheral circulatory manifestations		1.0549	0.03469
								GLYCEMIC	Adiponectin	-0.0626		0.03801
								GLYCEMIC	HOMA-IR adjusted for BMI		0.0635	0.04365
								IMMUNOLOGICAL	HOMA-IR adjusted for BMI	0.0729		0.04619
rs12198601	G/T	6:115791130-G-T	FRK	cg05831784 (HAO1)	trans	lower	decrease	GLYCEMIC	Insulin at 30 min OGTT adj BMI	0.17		0.001107					-0.0004546	0.8074
								RENAL	Late diabetic kidney disease (DKD) in type 2 diabetes		1.4709	0.001591	SUMMIT Diabetic Kidney Disease GWAS: subjects with T2D
								OCULAR	RNFL retinal layer thickness	0.037		0.001596
								RENAL	Severe diabetic kidney disease		1.1684	0.002252	GENIE 2022 DKD GWAS
								RENAL	All diabetic kidney disease vs. controls in diabetes		1.1343	0.002566	GENIE 2022 DKD GWAS
								DIABETIC COMPLICATIONS	Polyneuropathy in diabetes		0.9372	0.003202
								GLYCEMIC	AUCins over AUCgluc	0.15		0.004596
								GLYCEMIC	Corrected insulin response adj Matsuda ISI	0.15		0.006007
								GLYCEMIC	Incremental insulin at 30 min OGTT	0.13		0.007315
								RENAL	Macroalbuminuria vs. controls adj HbA1c-BMI in type 1 diabetes		1.2522	0.008144	JDRF Diabetic Nephropathy Collaborative Research Initiative GWAS
								RENAL	All diabetic kidney disease (DKD) in type 2 diabetes		1.3	0.0083	SUMMIT Diabetic Kidney Disease GWAS: subjects with T2D
								DIABETIC COMPLICATIONS	Coronary artery disease in type 1 diabetes		1.2119	0.008553
								RENAL	Macroalbuminuria in diabetes		1.1899	0.008805	GENIE 2022 DKD GWAS
								RENAL	Microalbuminuria in diabetes		1.1647	0.01071	GENIE 2022 DKD GWAS; SUMMIT Diabetic Kidney Disease GWAS: subjects with T2D
								GLYCEMIC	Insulin at 30 min OGTT	0.13		0.01369
								IMMUNOLOGICAL	Early-onset myasthenia gravis		1.1879	0.01505
								RENAL	Late diabetic kidney disease adj HbA1c-BMI in type 1 diabetes		1.175	0.01557	JDRF Diabetic Nephropathy Collaborative Research Initiative GWAS
								RENAL	Uric acid	0.1065		0.01656	Middle Eastern Qatari population WGS
								GLYCEMIC	Disposition index	0.12		0.01911
								RENAL	Chronic kidney disease and diabetic kidney disease (CKD and DKD) in diabetes		1.1564	0.02372	GENIE 2022 DKD GWAS
								HEMATOLOGICAL	Total plasma protein	0.0082		0.02658
								IMMUNOLOGICAL	Seropositive rheumatoid arthritis		1.0848	0.0278
								RENAL	Macroalbuminuria vs. controls in type 1 diabetes		1.1864	0.02976	JDRF Diabetic Nephropathy Collaborative Research Initiative GWAS
								GLYCEMIC	Pancreas fat	-0.032		0.03
								RENAL	Chronic kidney disease in type 2 diabetes		1.2	0.033	SUMMIT Diabetic Kidney Disease GWAS: subjects with T2D
								OCULAR	GCC retinal layer thickness	0.0282		0.03391
								RENAL	All diabetic kidney disease (DKD) adj HbA1c-BMI in type 1 diabetes		1.1234	0.03453	JDRF Diabetic Nephropathy Collaborative Research Initiative GWAS
								GLYCEMIC	Area under the curve (AUC) for insulin	0.11		0.03627
								RENAL	All diabetic kidney disease (DKD)		1.1008	0.0376	SUMMIT Diabetic Kidney Disease GWAS: subjects with T2D; AMP-T2D UCSD Diabetic Complications
								IMMUNOLOGICAL	Brain volume change in multiple sclerosis progression	-0.0891		0.04605
								OCULAR	CSI retinal layer thickness	0.0243		0.04609
rs111233810	A/AG	8:61569990-A-AG	AC090094.1 ASPH	cg05831784 (HAO1)	trans	lower	decrease	DIABETIC COMPLICATIONS	Coronary artery disease in type 1 diabetes		1.426	6.291e-05		Chronic kidney disease	-0.0756	0.024	-0.0039071	0.03093
								OCULAR	Retinal vascular density	0.0403		0.002654		Renal failure	-0.072715	0.0086
								OCULAR	Retinal vascular fractal dimension	0.0377		0.004239		Malignant neoplasm of renal pelvis (controls excluding all cancers)	0.552454	0.047
								HEMATOLOGICAL	Eosinophil count	-0.0016		0.01685		Unspecified diabetes with multiple/unspecified complications	-0.291036	0.0054
								HEMATOLOGICAL	Eosinophil percentage	-0.0016		0.02643		Type 1 diabetes, wide definition, subgroup 2	-0.289155	0.038
								DIABETIC COMPLICATIONS	Diabetic retinopathy		1.0242	0.0284		Major coronary heart disease event	0.0521432	0.003
								HEMATOLOGICAL	Mean sphered cell volume	-0.0074		0.02949
								DIABETIC COMPLICATIONS	Proliferative diabetic retinopathy (PDR) vs no PDR		1.1201	0.04235
rs111929214	G/A	5:134418300-G-A	CDKN2AIPNL	cg03262246 (CDKN2AIPNL)	cis	lower	decrease	HEMATOLOGICAL	Mean platelet volume	0.0267		3.044e-23		Disorders resulting from impaired renal tubular function	0.143343	0.03	-0.0034166	0.04945
								IMMUNOLOGICAL	Systemic lupus erythematosus (SLE)		1.1465	7.3e-06		Diabetes insipidus	-0.255492	0.045
								IMMUNOLOGICAL	Seropositive rheumatoid arthritis		1.0777	1.526e-05		Coronary atherosclerosis	-0.0242	0.028
								HEMATOLOGICAL	Platelet distribution width	0.0145		8.598e-05
								HEMATOLOGICAL	Eosinophil count	0.0023		0.0002007
								HEMATOLOGICAL	Eosinophil percentage	0.0017		0.0002567
								IMMUNOLOGICAL	Rheumatoid arthritis		1.0458	0.001727	AMP-T2D UCSD Diabetic Complications; African Americans, Hispanics, Europeans, South Asians
								IMMUNOLOGICAL	Early-onset myasthenia gravis		1.242	0.001793
								GLYCEMIC	Random glucose adj fasting time	0.0086		0.0027
								DIABETIC COMPLICATIONS	Diabetic macular edema		1.2425	0.004801
								RENAL	eGFRcreat (serum creatinine)	-0.0016		0.005455	22 datasets; see https://t1d.hugeamp.org/
								HEMATOLOGICAL	Immature reticulocyte fraction	0.0103		0.006247
								HEMATOLOGICAL	Monocyte count	0.0077		0.006888
								HEMATOLOGICAL	Plateletcrit (PCT)	0.0095		0.007731
								RENAL	CKD and DKD in type 2 diabetes		1.1631	0.009831	SUMMIT Diabetic Kidney Disease GWAS: subjects with T2D; AMP-T2D UCSD Diabetic Complications
								GLYCEMIC	HbA1c adj BMI	0.0152		0.01029
								GLYCEMIC	Type 2 diabetes with neurological manifestations		1.0298	0.01076
								RENAL	Circulating uromodulin, antibody-based measurement	0.0549		0.01076	Uromodulin 2022 GWAS: trans-ancestry
								OCULAR	Primary open-angle glaucoma		0.9736	0.01084
								GLYCEMIC	HOMA-IR adjusted for BMI	0.0913		0.01451
								DIABETIC COMPLICATIONS	Chronic kidney disease (CKD) and diabetic nephropathy in type 2 diabetes		1.2115	0.01694	AMP-T2D UCSD Diabetic Complications
								OCULAR	Open-angle glaucoma (PheCode 365.1)		0.9766	0.01993
								GLYCEMIC	Random glucose	0.0062		0.02025
								GLYCEMIC	Random and fasting glucose	0.0056		0.02258
								GLYCEMIC	HOMA-IR	0.0948		0.0241
								OCULAR	Optic disc area	0.023		0.02493
								HEMATOLOGICAL	Platelet count	-0.0052		0.02552
								RENAL	Renal cortex T1 time	-0.0338		0.03071	Organ interstitial fibrosis 2024 GWAS: European ancestry
								RENAL	Hypertensive chronic kidney disease (PheCode 401.22)		1.0269	0.03085	Million Veterans Program 2024 GWAS
								GLYCEMIC	HOMA-B adjusted for BMI	0.088		0.03299
								OCULAR	Primary angle-closure glaucoma		0.9479	0.0373
								HEMATOLOGICAL	Red blood cell distribution width	0.0055		0.03998
								OCULAR	Photoreceptor cell inner segment thickness	0.0466		0.04815
rs555097	A/C	11:57395243-A-C	RP11-872D17.8 (PRG2 transcript variant 1)	cg14999724 (RP11-872D17.8, PRG2 transcript variant 1)	cis	lower	decrease	HEMATOLOGICAL	Eosinophil count	-0.0057		3.135e-38		Renal agenesis and other reduction defects of kidney	0.282043	0.031	0.0023478	0.02083
								HEMATOLOGICAL	Eosinophil percentage	-0.0033		6.399e-27		Renal tubulo-interstitial diseases	0.0178736	0.026
								HEMATOLOGICAL	Mean corpuscular volume	-0.01		2.464e-15		Kidney transplant status	0.108802	0.007
								HEMATOLOGICAL	Mean corpuscular hemoglobin	-0.0098		7.06e-13		Chronic kidney disease	0.0327033	0.038
								HEMATOLOGICAL	Platelet count	-0.0085		1.203e-10		Diabetes, insulin treatment (Kela reimbursement) (more control exclusions)	0.0268273	0.0002
								HEMATOLOGICAL	White blood cell count	-0.0068		2.011e-07		Type 2 diabetes, wide definition	0.0276836	0.0012
								HEMATOLOGICAL	Reticulocyte percentage	-0.0096		4.449e-07		Type 2 diabetes, definitions combined	0.022544	0.0016
								HEMATOLOGICAL	Reticulocyte count	-0.0088		2.207e-06		Type1 diabetes, definitions combined	0.0649925	0.0088
								HEMATOLOGICAL	Monocyte count	-0.0062		1.43e-05		Type1 diabetes, definitions combined, early onset	0.0750146	0.013
								HEMATOLOGICAL	Mean platelet volume	0.0057		0.0001466
								RENAL	eGFRcr-cys (serum creatinine and cystatin C)	0.0071		0.000721	Kidney function 2024 GWAS: European ancestry
								RENAL	Serum urate	-0.0062		0.0009335	6 datasets; see https://t1d.hugeamp.org/
								HEMATOLOGICAL	Hematocrit	-0.0043		0.001219
								HEMATOLOGICAL	Highlight scatter reticulocyte percentage	-0.0058		0.001943
								HEMATOLOGICAL	Neutrophil count	-0.0046		0.001958
								GLYCEMIC	Insulinogenic index	0.027		0.003112
								HEMATOLOGICAL	Highlight scatter reticulocyte count	-0.0053		0.004492
								DIABETIC COMPLICATIONS	NAFLD in type 2 diabetes (T2D)		0.8989	0.005207
								HEMATOLOGICAL	Hemoglobin concentration	-0.0042		0.005397
								HEMATOLOGICAL	Lymphocyte count	-0.0043		0.005675
								HEMATOLOGICAL	Plateletcrit (PCT)	-0.005		0.007173
								GLYCEMIC	Modified insulinogenic index	0.0236		0.009422
								RENAL	Serum creatinine	-0.0007		0.009712	15 datasets; see https://t1d.hugeamp.org/
								IMMUNOLOGICAL	Gout		0.9794	0.01308
								GLYCEMIC	Pituitary hyperfunction		1.0979	0.01338
								RENAL	Kidney volume	0.0157		0.015	Abdominal organ traits GWAS: European ancestry
								DIABETIC COMPLICATIONS	Myocardial infarction in type 2 diabetes		0.8337	0.015102
								RENAL	Cystatin C	-0.0043		0.01547	Quantitative traits 2022 GWAS: European ancestry
								GLYCEMIC	Stumvoll first-phase secretion	0.02		0.01841
								OCULAR	Keratoconus		0.9417	0.01849
								RENAL	eGFRcreat relative annualized decline in individuals without diabetes	0.0117		0.01968	Chronic kidney disease progression 2023 GWAS
								RENAL	eGFRcreat (serum creatinine)	0.0006		0.02213	28 datasets; see https://t1d.hugeamp.org/
								RENAL	Pediatric steroid-sensitive nephrotic syndrome		1.0916	0.02473	Pediatric steroid-sensitive nephrotic syndrome 2023 GWAS: trans-ancestry
								OCULAR	Primary angle-closure glaucoma		0.9653	0.02479
								GLYCEMIC	Type 2 diabetes with renal manifestations		0.9804	0.02493
								GLYCEMIC	Fasting glucose adj BMI	-0.0033		0.02581
								OCULAR	Age-related macular degeneration (AMD)		1.0202	0.02758
								RENAL	Membranous nephropathy		1.0633	0.0282	Membranous nephropathy 2020 GWAS
								GLYCEMIC	Type 2 diabetes with neurological manifestations		0.9843	0.02948
								DIABETIC COMPLICATIONS	Peripheral vascular disease in type 2 diabetes		0.8989	0.03287
								RENAL	Chronic kidney disease (CKD)	-0.0033	0.9888	0.03431	10 datasets; see https://t1d.hugeamp.org/
								GLYCEMIC	Type 2 diabetes (with history of pregnancy)	-0.0062	0.9744	0.04313
								GLYCEMIC	Corrected insulin response (CIR)	0.0175		0.04341
rs4804653	A/T	19:12119161-A-T	ZNF20, ZNF788	cg17944885 (ZNF788P and ZNF625-ZNF20)	cis	higher	decrease	HEMATOLOGICAL	Monocyte percentage	0.0089		2.823e-07		Other specified disorders of kidney and ureter	-0.117246	0.031	-0.0015363	0.1676
								HEMATOLOGICAL	Monocyte count	0.0089		3.834e-06		Disorders resulting from impaired renal tubular function	-0.134621	0.013
								HEMATOLOGICAL	Mean corpuscular hemoglobin	-0.0072		8.556e-06		Malignant neoplasm of renal pelvis (controls excluding all cancers)	0.333449	0.019
								HEMATOLOGICAL	Neutrophil percentage	-0.0074		0.0001038	SUMMIT Diabetic Kidney Disease GWAS: subjects with T1D, Europeans	Type 2 diabetes, wide definition	-0.0154547	0.046
								HEMATOLOGICAL	Mean corpuscular volume	-0.006		0.0001234		Diabetes, insulin treatment (Kela reimbursement) (more control exclusions)	-0.0157659	0.044
								HEMATOLOGICAL	Red blood cell distribution width	0.0064		0.0002531		Type 2 diabetes, wide definition	-0.022972	0.014
								GLYCEMIC	Type 2 diabetes (T2D) adj BMI		0.9726	0.0006478
								GLYCEMIC	Thyroid-stimulating hormone levels	0.009		0.003933
								HEMATOLOGICAL	Highlight scatter reticulocyte percentage	-0.006		0.005102
								HEMATOLOGICAL	Immature reticulocyte fraction	-0.0061		0.00636
								HEMATOLOGICAL	Lymphocyte count	0.0043		0.007806
								HEMATOLOGICAL	Reticulocyte percentage	-0.0054		0.01349
								HEMATOLOGICAL	Lymphocyte percentage	0.0046		0.01385
								HEMATOLOGICAL	Highlight scatter reticulocyte count	-0.0051		0.01642
								GLYCEMIC	Type 2 diabetes (T2D)		0.9912	0.01871
								OCULAR	RPE retinal layer thickness	-0.0202		0.02082
								HEMATOLOGICAL	Total plasma protein	0.0047		0.02297
								IMMUNOLOGICAL	Venous Thromboembolism		0.9959	0.02474
								DIABETIC COMPLICATIONS	Neuropathy in type 2 diabetes		0.8559	0.02612
								GLYCEMIC	Random glucose adj fasting time	-0.0034		0.034
								RENAL	eGFRcreat (serum creatinine) in type 1 diabetes	1.4663		0.03542	GENIE 2022 DKD GWAS
								RENAL	Membranous nephropathy		1.0589	0.04	Membranous nephropathy 2020 GWAS
								GLYCEMIC	Random and fasting glucose	-0.003		0.04027
								HEMATOLOGICAL	Mean reticulocyte volume	-0.0043		0.04445
								TYPE 1 DIABETES	Type 1 diabetes (T1D)		0.9738	0.0472
								HEMATOLOGICAL	Red blood cell count	0.0039		0.04789
								RENAL	Estimated glomerular filtration ratio	0.0062		0.04965
rs17611866	T/C	16:3317229-T-C	ZNF75A	cg17944885 (ZNF788P and ZNF625-ZNF20)	trans	higher	decrease	HEMATOLOGICAL	Mean reticulocyte volume	-0.0072		0.0008893		Type1 diabetes, definitions combined	-0.0892277	0.00037	-0.0020554	0.06571
								DIABETIC COMPLICATIONS	NAFLD in type 2 diabetes (T2D)		0.4966	0.001		Type1 diabetes, definitions combined, early onset	-0.0914687	0.003
								RENAL	Cystatin C	0.0065		0.001215	Quantitative traits 2022 GWAS: European ancestry
								GLYCEMIC	Free thyroxine (FT4)	-0.0159		0.001392
								HEMATOLOGICAL	Mean sphered cell volume	-0.0066		0.001406
								GLYCEMIC	Type 2 diabetes (T2D)		1.0116	0.00233
								HEMATOLOGICAL	Eosinophil count	-0.0006		0.004229
								RENAL	Pediatric steroid-sensitive nephrotic syndrome		0.8485	0.004268	Pediatric steroid-sensitive nephrotic syndrome 2023 GWAS: trans-ancestry
								IMMUNOLOGICAL	Systemic lupus erythematosus (SLE)		1.0613	0.0119
								DIABETIC COMPLICATIONS	Hypertension in type 2 diabetes		1.2872	0.01208
								HEMATOLOGICAL	Mean corpuscular hemoglobin concentration	0.0022		0.01239
								RENAL	Urinary potassium excretion	0.0034		0.015	UK Biobank urinary sodium and potassium excretion GWAS
								DIABETIC COMPLICATIONS	Coronary heart disease or stroke or peripheral vascular disease in type 2 diabetes (T2D)		0.7311	0.02234
								HEMATOLOGICAL	Immature reticulocyte fraction	0.005		0.0251
								GLYCEMIC	Disposition index adj BMI	0.0522		0.02843
								RENAL	Urinary sodium excretion	0.0031		0.03	UK Biobank urinary sodium and potassium excretion GWAS
								IMMUNOLOGICAL	Lupus (localized and systemic) (PheCode 695.4)		1.088	0.0302
								RENAL	Urinary albumin-to-creatinine ratio (UACR)	-0.0043		0.0331
								GLYCEMIC	Type 2 diabetes (T2D) adj BMI		1.0144	0.03946
								GLYCEMIC	Adiponectin	-0.0144		0.04147
								HEMATOLOGICAL	Prothrombin time	-0.0108		0.04195
								RENAL	Childhood steroid-sensitive nephrotic syndrome		0.7701	0.04268	Pediatric steroid-sensitive nephrotic syndrome 2018 GWAS
								HEMATOLOGICAL	Highlight scatter reticulocyte count	0.0043		0.04414
								IMMUNOLOGICAL	Allergic rhinitis		1.0323	0.04529
								GLYCEMIC	Insulin secretion rate adj BMI	0.0911		0.04536
								HEMATOLOGICAL	Basophil count	-0.0006		0.04556
rs34622118	C/CA	19:1954127-C-CA	CSNK1G2	cg12272104 (DAZAP1)	cis	lower	decrease	HEMATOLOGICAL	Red blood cell distribution width	-0.014		4.642e-12		Cystic kidney disease	0.127979	0.01	0.0016026	0.2267
								RENAL	Serum urate	0.0087		6.225e-07	Quantitative traits 2022 GWAS: European ancestry	Type 2 diabetes, wide definition	0.0187913	0.026
								HEMATOLOGICAL	Mean reticulocyte volume	-0.0081		5.603e-05		Type 1 diabetes, strict definition, subgroup 2	0.295781	0.048
								HEMATOLOGICAL	Mean sphered cell volume	-0.0076		7.757e-05		Coronary atherosclerosis	0.0222787	0.0067
								HEMATOLOGICAL	Platelet count	0.0062		0.0001561		Coronary angioplasty	0.0361804	0.0079
								GLYCEMIC	Type 2 diabetes (T2D)		1.0119	0.0005027		Coronary revascularization (ANGIO or CABG)	0.0247759	0.028
								RENAL	Macroalbuminuria in diabetes		1.1097	0.002117	GENIE 2022 DKD GWAS	Atherosclerosis, excluding cerebral, coronary and PAD	0.0271675	0.032
								RENAL	End-stage renal disease (ESRD) vs. macroalbuminuria in diabetes		0.8683	0.00369	GENIE 2022 DKD GWAS
								HEMATOLOGICAL	Basophil percentage	-0.001		0.006424
								HEMATOLOGICAL	Plateletcrit (PCT)	0.0052		0.008383
								HEMATOLOGICAL	Eosinophil percentage	0.0006		0.009806
								GLYCEMIC	Type 2 diabetes with neurological manifestations		1.0175	0.01046
								RENAL	End-stage renal disease (ESRD) vs. macroalbuminuria in type 1 diabetes		0.8687	0.01197	GENIE 2022 DKD GWAS
								GLYCEMIC	Hyperaldosteronism		1.1069	0.01339
								HEMATOLOGICAL	Total plasma protein	0.0047		0.01472
								RENAL	Severe diabetic kidney disease		1.0673	0.0149	GENIE 2022 DKD GWAS
								RENAL	End-stage renal disease (ESRD) vs. macroalbuminuria in type 2 diabetes (T2D)		2.5857	0.015	SUMMIT Diabetic Kidney Disease GWAS: subjects with T2D
								IMMUNOLOGICAL	Pollinosis		0.9788	0.01724
								RENAL	Macroalbuminuria vs. controls in type 1 diabetes		1.0955	0.01822	JDRF Diabetic Nephropathy Collaborative Research Initiative GWAS
								RENAL	eGFRcreat (serum creatinine) in type 1 diabetes	-1.5324		0.01834	GENIE 2022 DKD GWAS
								RENAL	All diabetic kidney disease vs. controls in diabetes		1.0528	0.0188	GENIE 2022 DKD GWAS
								GLYCEMIC	Adrenal hyperfunction		1.0898	0.02411
								OCULAR	Corneal resistance factor	0.0201		0.025
								HEMATOLOGICAL	Basophil count	-0.0012		0.0257
								RENAL	Late diabetic kidney disease (DKD) in type 1 diabetes		1.0682	0.02988	GENIE 2022 DKD GWAS
								HEMATOLOGICAL	Mean corpuscular hemoglobin concentration	0.0038		0.03177
								HEMATOLOGICAL	Eosinophil count	0.0004		0.03214
rs2283578	A/C	19:710852-A-C	PALM	cg12272104 (DAZAP1)	cis	lower	decrease	HEMATOLOGICAL	Basophil count	0.0018		0.004188					0.0008019	0.5659
								GLYCEMIC	Fasting proinsulin	0.0233		0.008404
								HEMATOLOGICAL	Total plasma protein	0.0048		0.01776
								GLYCEMIC	Hyperparathyroidism		1.0444	0.0211
								RENAL	Late diabetic kidney disease (DKD) in type 2 diabetes		0.8737	0.02288	SUMMIT Diabetic Kidney Disease GWAS: subjects with T2D
								RENAL	End-stage renal disease (ESRD) vs. macroalbuminuria adj HbA1c-BMI in type 1 diabetes		1.2191	0.02475	SUMMIT Diabetic Kidney Disease GWAS: subjects with T2D
								GLYCEMIC	Hemoglobin A1c	-0.0012		0.02695
								GLYCEMIC	Spleen volume	0.0159		0.03
								RENAL	All diabetic kidney disease (DKD) in type 2 diabetes		0.91	0.035	SUMMIT Diabetic Kidney Disease GWAS: subjects with T2D
								IMMUNOLOGICAL	Lupus (localized and systemic) (PheCode 695.4)		0.9311	0.03591
								RENAL	End-stage renal disease (ESRD) vs. no ESRD adj HbA1c-BMI in type 1 diabetes		1.1393	0.03663	JDRF Diabetic Nephropathy Collaborative Research Initiative GWAS
								HEMATOLOGICAL	Reticulocyte count	0.0039		0.04253
								RENAL	End-stage renal disease (ESRD) vs. macroalbuminuria in type 1 diabetes		1.1664	0.04348	JDRF Diabetic Nephropathy Collaborative Research Initiative GWAS
								RENAL	Extreme chronic kidney disease adj HbA1c-BMI in type 1 diabetes		1.1369	0.0437	JDRF Diabetic Nephropathy Collaborative Research Initiative GWAS
Type 1 diabetes knowledge portal at https://t1d.hugeamp.org/ accessed August 14, 2025
*Grouping based on T1D knowledge portal: Results from DIABETIC COMPLICATIONS, HEMATOLOGICAL ,IMMUNOLOGICAL, OCULAR, RENAL, TYPE 1 DIABETES Phenotype groups searched.
*From Groups "RENAL" and "DIABETIC COMPLICATIONS" all p<0.05 associations reported. For the rest of the phenotype groups, the phenotype with the lowest p-value reported here.
* p-values p<0.00555 (0.05/9) bolded and cells coloured green, as a sign of significant PheWAS association of the meQTL variant
FinnGen freeze 10 data accessed http://r10.finngen.fi/
From Finnish FinnGen data, all p<0.05 associations reported for the selected phenotype categories: phenotypes including word "kidney", "renal, "diabetes", or "coronary"
eGFR GWAS by Liu et al, 2025 summary statistics (Multiethnic meta-analysis: eGFRcrea_GWAS_Multi_2.2M_Individuals_Summary_Statistics.txt.gz) were downloaded from https://figshare.com/articles/dataset/Kidney_Multiome-based_Genetic_Scorecard_Reveals_Convergent_Coding_and_Regulatory_Variants_Datasets_/26299093/ July 28, 2025;
All eGFR-association P-values reported for the meQTL variants

## Sheet: ESM Table 9 eQTM
ESM Table 9: Expression quantitative trait methylation (eQTM) dataset lookups for the top methylation sites from the DKD progression EWASs.
Analysis	CpG	Chr	Position hg19	Position hg38	Methylation risk for DKD progression	Nearest gene(s)	Gene with association (mRNA expression) to CpG	Gene chr	Gene start (hg19)	Gene end (hg19)	Distance between CpG and the transcription start site of the associated gene	Study-specific effect size for gene expression*	Gene expression when methylation increases	p	Source tissue**	Cohort / Dataset	eQTM dataset reference	Note
Early-stage DKD progression	cg25013571	8	37650291	37792773	higher	PLPBP and ADGRA2	no eQTM genes found
	cg05831784	20	7917317	7936670	lower	HAO1	no eQTM genes found
Early-stage DKD progression - eGFR adjusted	cg06334496	8	74888924	73976689	lower	TMEM70	TMEM70	8	74888377	74895018	547	r=-0.223	lower	8.13e-08	Brain	The Cancer Genome Atlas data sets TCGA-GBM (grade IV glioblastoma ) and TCGA-LGG (low grade glioma)	Accessed through EWAS Atlas toolkit (https://ngdc.cncb.ac.cn/ewas/toolkit)	Association between cg06334496 methylation and TMEM70 gene expression on different direction in the colon (TCGA-COAD) and liver (TCGA-LIHC) data sets
	cg01730944	11	2907057	2885827	lower	CDKN1C	CDKN1C	11	2906995	2904448	62	r=-0.208	lower	8.6e-08	Kidney	The Cancer Genome Atlas data sets TCGA-KIRP (papillary renal cell carcinoma),TCGA-KIRC (clear cell renal cell carcinoma),TCGA-KICH (chromophobe renal cell carcinoma)	Accessed through EWAS Atlas toolkit (https://ngdc.cncb.ac.cn/ewas/toolkit)	Association between cg01730944 methylation and CDKN1C expression on the same direction also in the liver (TCGA-LIHC) and stomach (TCGA-STAD) data sets
							ILMN_1901666	1	223708501	223708550	na (is trans-eQTM)	beta=-0.0383	lower	7.09162e-06	Monocytes	The Multi-Ethnic Study of Atherosclerosis (MESA)	Kennedy et al 2018; DOI: 10.1186/s12864-018-4842-3
Late-stage DKD progression	cg03262246	5	133749006	134413315	lower	CDKN2AIPNL	C5orf15	5	133304406	133291198	444600	Beta=0.0773	higher	0.00201	Kidney	Susztaklab Kidney Biobank	Liu et al 2022;DOI: 10.1038/s41588-022-01097-w
	cg21871803	7	128905727	129265886	lower	AHCYL2	AHCYL2	7	128864855	129070052	40872	r=-0.261	lower	1.38e-11	Kidney	The Cancer Genome Atlas data sets TCGA-KIRP (papillary renal cell carcinoma),TCGA-KIRC (clear cell renal cell carcinoma),TCGA-KICH (chromophobe renal cell carcinoma)	Accessed through EWAS Atlas toolkit (https://ngdc.cncb.ac.cn/ewas/toolkit)	Association between cg21871803 methylation and AHCYL2 expression on the same direction also in the testis (TCGA-TGCT) data set
							BAG4	8	38034106	38070819	na (is trans-eQTM)	beta=-0.0332	lower	7.26321e-06	Monocytes	The Multi-Ethnic Study of Atherosclerosis (MESA)	Kennedy et al 2018; DOI: 10.1186/s12864-018-4842-3
	cg14999724	11	57163587	57396114	lower	RP11-872D17.8 / PRG2	no eQTM genes found
	cg10579797	15	44087326	43795128	lower	SERF2	no eQTM genes found
	cg04166335	16	29996068	29984747	lower	TAOK2	TAOK2	16	29985188	29999726	10880	r=-0.665	lower	1.36e-18	Testis	The Cancer Genome Atlas data set TCGA-TGCT (testicular germ cell tumor)	Accessed through EWAS Atlas toolkit (https://ngdc.cncb.ac.cn/ewas/toolkit)	Association between cg04166335 methylation and TAOK2 expression on the same direction also in the liver (TCGA-LIHC) data set
							NPIPB13	16	30257122	30234350	-261054	Beta=-0.1836	lower	3.56e-05	Kidney	Susztaklab Kidney Biobank	Liu et al 2022;DOI: 10.1038/s41588-022-01097-w
	cg12272104	19	1423967	1423968	lower	DAZAP1	DAZAP1	19	1407584	1435682	16383	r=0.219	higher	1.57e-08	Kidney	The Cancer Genome Atlas data sets TCGA-KIRP (papillary renal cell carcinoma),TCGA-KIRC (clear cell renal cell carcinoma),TCGA-KICH (chromophobe renal cell carcinoma)	Accessed through EWAS Atlas toolkit (https://ngdc.cncb.ac.cn/ewas/toolkit)	Association between cg12272104 methylation and DAZAP1 expression on different direction in the liver (TCGA-LIHC), brain (TCGA-GBM,TCGA-LGG), stomach (TCGA-STAD) data sets
							EFNA2	19	1286153	1301429	137814	Beta=-0.2093	lower	0.000372	Kidney	Susztaklab Kidney Biobank	Liu et al 2022;DOI: 10.1038/s41588-022-01097-w
							RBM18	9	125001834	125027143	na (is trans-eQTM)	beta=-0.0212	lower	7.56689e-07	Monocytes	The Multi-Ethnic Study of Atherosclerosis (MESA)	Kennedy et al 2018; DOI: 10.1186/s12864-018-4842-3
	cg17944885	19	12225735	12114920	higher	ZNF788P and ZNF625-ZNF20	ZNF439	19	11976844	11980306	248891	beta=-0.0428	lower	1.77112e-07	Monocytes	The Multi-Ethnic Study of Atherosclerosis (MESA)	Kennedy et al 2018; DOI: 10.1186/s12864-018-4842-3
							ZNF439	19	11976844	11980306	248891	log2FC=-0.1195	lower	1.11706e-07	whole blood	Human Early-Life Exposome (HELIX) study (six population-based birth cohorts)	Ruiz-Arenas et al, 2022; doi:10.7554/eLife.65310
							ZNF69	19	11998670	12025365	227065	beta=-0.0262	lower	5.99653e-06	Monocytes	The Multi-Ethnic Study of Atherosclerosis (MESA)	Kennedy et al 2018; DOI: 10.1186/s12864-018-4842-3
							ZNF69	19	11998670	12025365	227065	beta (SE) = -0.146 (0.039);-0.035 (0.040);-0.102 (0.0395);-0.072 (0.074)	lower	1.9e-05	Whole blood	Four Dutch BioBanks	Bonder et al. 2017; DOI: 10.1038/ng.3721
							ZNF44	19	12405714	12382625	-179979	beta (SE)= -0.153 (0.039);-0.112 (0.040);-0.157 (0.039);-0.011 (0.074)	lower	2.47e-09	Whole blood	Four Dutch BioBanks	Bonder et al. 2017; DOI: 10.1038/ng.3721
							LRRC37B	17	30348155	30380519	na (is trans-eQTM)	beta=-0.0272	lower	5.42301e-13	Monocytes	The Multi-Ethnic Study of Atherosclerosis (MESA)	Kennedy et al 2018; DOI: 10.1186/s12864-018-4842-3	Association between cg17944885 methylation and ZNF788 expression on the same direction in the liver (TCGA-LIHC), colon (TCGA-COAD) and stomach (TCGA-STAD) data sets
							ZNF788P	19	12203112	12225568	22623	r=0.181	higher	3.38e-06	Kidney	The Cancer Genome Atlas data sets TCGA-KIRP (papillary renal cell carcinoma),TCGA-KIRC (clear cell renal cell carcinoma),TCGA-KICH (chromophobe renal cell carcinoma)	Accessed through EWAS Atlas toolkit (https://ngdc.cncb.ac.cn/ewas/toolkit)
							ZNF788P	19	12203112	12225568	22623	log2FC=-0.0450	lower	2.48928e-08	Monocytes	The Multi-Ethnic Study of Atherosclerosis (MESA)	Kennedy et al 2018; DOI: 10.1186/s12864-018-4842-3
							ZNF788P	19	12203112	12225568	22623	log2FC=-0.0811	lower	5.89319e-08	whole blood	Human Early-Life Exposome (HELIX) study (six population-based birth cohorts)	Ruiz-Arenas et al, 2022; doi:10.7554/eLife.65310
							ZNF763	19	12075869	12091198	149866	log2FC=-0.1604	lower	3.21085e-09	whole blood	Human Early-Life Exposome (HELIX) study (six population-based birth cohorts)	Ruiz-Arenas et al, 2022; doi:10.7554/eLife.65310
							ZNF844	19	12175546	12188626	50189	log2FC=-0.2750	lower	3.22537e-16	whole blood	Human Early-Life Exposome (HELIX) study (six population-based birth cohorts)	Ruiz-Arenas et al, 2022; doi:10.7554/eLife.65310
							ZNF844	19	12175546	12188626	50189	beta (SE)= -0.266 (0.038);-0.226 (0.039);-0.199 (0.039);-0.205 (0.073)	lower	3.6e-26	Whole blood	Four Dutch BioBanks	Bonder et al. 2017; DOI: 10.1038/ng.3721
							ZNF433-AS1	19	12098432	12138553	127303	beta (SE) = -0.138 (0.039);-0.116 (0.040);-0.045 (0.039);-0.107 (0.074)	lower	3.77e-06	Whole blood	Four Dutch BioBanks	Bonder et al. 2017; DOI: 10.1038/ng.3721
							ZNF136	19	12273872	12300064	-48137	beta (SE) = -0.106 (0.039);-0.078 (0.040);-0.061 (0.039);-0.149 (0.073)	lower	5.92e-05	Whole blood	Four Dutch BioBanks	Bonder et al. 2017; DOI: 10.1038/ng.3721
*For the Bonder et al data, separate effect sizes reported for the four associated datasets (RS-Methylation_GPL13534;LLD-Methylation_GPL13534;LLS-Methylation_GPL13534;CODAM-Methylation_GPL13534) because meta-analysis effectsize not available.
**eQTM data from blood derived or kidney tissue data were preferred. In the absense of other eQTM evidence, the expression of other tissues in The Cancer genome Atlas (TCGA) are reported: values for tissue with the strongest correlation are reported.

## Sheet: ESM Table 10 cis-pQTM
ESM Table 10: Cis-protein quantitative trait methylation (cis-pQTM) associations in the FinnDiane.
Probe	top in EWAS analysis	Methylation risk for DKD progression	CpG Chromosome	CpG position (hg19)	Nearest gene(s) to the methylation site	Associated OLINK protein	CpG distance to OLINK protein gene (cis; < 1 MB)	Individuals with normal AER (n=188)								Individuals with severe albuminuria (n=127)
								basic model				final model: basic model + eGFR				basic model				final model: basic model + eGFR
								Beta	SE	pvalue	Adjusted R2	Beta	SE	pvalue	Adjusted R2	Beta	SE	pvalue	Adjusted R2	Beta	SE	pvalue	Adjusted R2
cg25013571	early-stage DKD progression	higher	8	37650291	PLPBP and ADGRA2	ADGRA2	-4109	-0.0913958	0.053639	0.0901052	-0.00208957	-0.0913077	0.0537841	0.0912888	-0.00743947	-0.113505	0.0566072	0.0471797	0.0265593	-0.114748	0.0569948	0.0463204	0.0190956
						DDHD2	-438811	0.0403171	0.0403953	0.319574	0.162987	0.0403671	0.0405063	0.320306	0.158451	0.04248	0.0580027	0.465353	0.361208	0.0219149	0.0531455	0.680813	0.466927
						LSM1	-370547	0.0593631	0.0666268	0.374123	-0.0136572	0.0607082	0.0658749	0.357988	0.00917069	0.0286641	0.0751682	0.703625	0.0126136	0.0284823	0.0757076	0.707421	0.00439332
						BAG4	-384081	0.100991	0.127362	0.428841	0.0197778	0.0996038	0.127198	0.434615	0.0223761	0.0141988	0.0868001	0.870335	0.168737	-0.0127106	0.0814584	0.876266	0.272286
						STAR	-349926	-0.036284	0.128308	0.777661	-0.0125356	-0.0366578	0.12863	0.77598	-0.0175375	0.241324	0.158521	0.130532	-0.00115519	0.242088	0.159656	0.132072	-0.00946596
						EIF4EBP1	-237760	-0.0160645	0.0885901	0.856306	0.0102499	-0.0160158	0.0888371	0.857132	0.00480231	0.0737535	0.0987489	0.456585	0.143397	0.0538803	0.0966563	0.578263	0.184234
						PLPBP	13005	0.00132976	0.0466126	0.977272	0.14431	0.00102482	0.0466745	0.982507	0.142105	0.0474021	0.0523447	0.36696	0.306956	0.0418664	0.0523146	0.42513	0.311899
cg05831784	early-stage DKD progression	lower	20	7917317	HAO1	PLCB1	-195595	-0.039631	0.0717569	0.581427	0.00251223	-0.0373072	0.0734147	0.611956	-0.00288798	-0.0139611	0.0830285	0.866747	0.0477989	-0.0143709	0.0832709	0.863272	0.042306
						HAO1	-3788	0.0286094	0.110308	0.795651	0.240172	-0.00431197	0.112125	0.969366	0.245276	-0.0580367	0.145761	0.691211	0.249869	-0.0592822	0.145814	0.685054	0.249384
cg06334496	early-stage DKD progression	lower	8	74888924	TMEM70	SBSPON	883517	-0.242194	0.118678	0.0427188	0.014859	-0.246126	0.119031	0.0400861	0.0116452	-0.120841	0.109373	0.271415	0.0933159	-0.0733586	0.105185	0.486887	0.174638
						JPH1	-258010	0.0720091	0.0978621	0.462786	-0.00149606	0.0651089	0.0977615	0.506261	0.00323362	-0.0573844	0.0945253	0.544936	0.0204435	-0.0360821	0.0944143	0.703013	0.0381556
						LY96	-14702	0.00309882	0.0339468	0.927368	0.0376328	0.00438369	0.0340983	0.897851	0.0337946	0.0316485	0.0359406	0.380292	0.0545881	0.0451974	0.0350193	0.199308	0.116591
						TERF1	928566	0.00180409	0.196042	0.992668	0.00897837	-0.00756932	0.196385	0.969297	0.00817293	0.143208	0.228578	0.532156	0.0323372	0.149053	0.231321	0.520575	0.0246024
cg01730944	early-stage DKD progression	lower	11	2907057	CDKN1C	NAP1L4	-58609	-0.182014	0.0977631	0.0642542	0.260996	-0.186405	0.0978676	0.0584187	0.26093	0.0383984	0.109437	0.726294	0.373656	0.0452368	0.109599	0.680528	0.374064
						ASCL2	615239	-0.0509533	0.0461466	0.270996	-0.00492398	-0.0540311	0.0460926	0.242663	-0.000166639	0.034115	0.0512076	0.506556	-0.025758	0.0358583	0.0514224	0.486958	-0.0311696
						ART5	-752684	-0.0719715	0.108524	0.508061	-0.0146297	-0.0754865	0.10882	0.488782	-0.0177753	-0.0898511	0.143934	0.533637	0.0245845	-0.0951886	0.144566	0.511516	0.0195428
						CDKN1C	52	-0.0480211	0.129317	0.710816	0.00373766	-0.0513882	0.12969	0.692398	3.35212e-05	0.312936	0.172203	0.0716525	0.0173702	0.3317	0.170868	0.0545713	0.0360289
						TSSC4	481951	-0.0291097	0.0767763	0.705021	0.099105	-0.0286413	0.0770642	0.710586	0.0941909	0.0913715	0.102347	0.373772	0.151376	0.113176	0.0958075	0.239845	0.258461
						TH	714012	-0.0282155	0.15339	0.854262	-0.00213566	-0.0251262	0.153889	0.870485	-0.00660138	-0.0521129	0.173188	0.764005	0.00317452	-0.0535986	0.174208	0.758867	-0.00496353
cg03262246	late-stage DKD progression	lower	5	133749006	CDKN2AIPNL	TXNDC15	-460453	-0.0231125	0.034289	0.501135	0.0239362	-0.0232509	0.0343485	0.499326	0.0205879	-0.0752477	0.0507961	0.141108	-0.00900409	-0.0820367	0.052831	0.123101	-0.0154072
						C5orf24	-432363	0.032008	0.0762121	0.674991	0.0461728	0.0318104	0.0763911	0.677599	0.0417268	-0.0764292	0.0880073	0.386872	0.00984803	-0.121335	0.0902976	0.181572	0.030278
						UBE2B	21207	0.0244089	0.0724965	0.736738	0.0234088	0.0245832	0.0726712	0.735544	0.0187387	-0.0304305	0.0888179	0.732481	0.121437	0.053139	0.0878349	0.546329	0.200651
						CDKL3	42272	0.00907842	0.056638	0.872833	-0.0262315	0.00907431	0.0566545	0.872927	-0.0268277	0.0902944	0.0738585	0.223882	-0.00187817	0.0738846	0.0766833	0.337233	-0.00472486
						CAMLG	-325231	-0.0103397	0.140051	0.941228	-0.0217091	-0.0114165	0.139909	0.935056	-0.019592	-0.235874	0.143676	0.103248	0.0639689	-0.243453	0.149556	0.106183	0.0564584
cg21871803	late-stage DKD progression	lower	7	128905727	AHCYL2	GARIN1B	533930	-0.0900731	0.0979603	0.359058	0.000185723	-0.0989255	0.0977512	0.312883	0.00784371	-0.0384563	0.133914	0.774473	-0.00562343	-0.0327264	0.139791	0.8153	-0.013814
						ATP6V1F	399826	-0.068673	0.0978414	0.48365	0.0503312	-0.0700018	0.0982645	0.477145	0.0453673	-0.0453031	0.107112	0.673089	0.196451	-0.0323504	0.111887	0.772981	0.190879
						ZC3HC1	-752398	0.0938798	0.204188	0.646229	-0.017893	0.0906383	0.20506	0.659011	-0.0231026	0.00838694	0.252464	0.973554	0.0195342	0.00697135	0.263569	0.978942	0.0113669
						NRF1	-345833	-0.00785405	0.179328	0.965114	-0.0206283	-0.012837	0.180018	0.94323	-0.0249949	0.0608736	0.21402	0.776567	0.0486258	0.113567	0.222741	0.611085	0.0466383
cg14999724	late-stage DKD progression	lower	11	57163587	RP11-872D17.8 (PRG2 transcript variant)	PRG3	14964	-0.177835	0.0393985	1.14093e-05	0.150031	-0.175684	0.0397617	1.70885e-05	0.146327	-0.245748	0.0532401	9.89314e-06	0.166041	-0.169123	0.0538925	0.00214361	0.256375
						PRG2	5464	-0.106011	0.0427834	0.014129	0.121424	-0.106669	0.0432009	0.0144712	0.116652	-0.313081	0.0669462	7.65464e-06	0.17174	-0.161121	0.0617449	0.0102225	0.391129
						SELENOH	-345375	0.126174	0.189668	0.506744	0.0462827	0.144833	0.191167	0.449661	0.0446294	-0.0552426	0.21399	0.796726	0.0198718	0.0450219	0.229811	0.845013	0.023114
						TNKS1BP1	71161	0.130512	0.186699	0.485411	0.0442961	0.126104	0.188509	0.504376	0.0392247	-0.731847	0.2117	0.000754383	0.163645	-0.607836	0.226602	0.00834053	0.171894
						TIMM10	-132349	-0.0259379	0.0487532	0.595361	0.0217122	-0.024146	0.0492327	0.624416	0.0167785	0.00600969	0.0514727	0.907248	0.0243525	0.0463712	0.0546936	0.398218	0.0480325
						UBE2L6	-155547	-0.0139412	0.0442632	0.753152	0.130911	-0.0116353	0.0446735	0.794811	0.127033	-0.199573	0.066939	0.00346978	0.178964	-0.0347121	0.0596699	0.561836	0.436201
						RTN4RL2	-64413	0.0143016	0.0539857	0.791377	-0.00328783	0.0107107	0.0544285	0.844218	-0.00693358	-0.00776522	0.0613099	0.899424	0.0870897	0.0253185	0.065717	0.700723	0.0935779
						SERPING1	-201570	0.0141724	0.0346412	0.682933	-0.0127204	0.0061552	0.034614	0.85906	0.00293404	-0.0312792	0.0394954	0.429941	-0.0092351	-0.0395404	0.0426419	0.355665	-0.0153769
						TMX2	-316477	0.00158976	0.0569736	0.97777	0.0122979	0.00323186	0.0575349	0.955267	0.00712523	0.0596409	0.0621217	0.338953	-0.0202168	0.0505335	0.0670391	0.452463	-0.0276104
						CTNND1	-365686	0.0158591	0.149819	0.915814	-0.0143822	0.00772465	0.151201	0.959311	-0.0188151	-0.0481959	0.158195	0.761148	-0.0162568	-0.0642188	0.170834	0.707645	-0.0241728
cg10579797	late-stage DKD progression	lower	15	44087326	SERF2	GOLM2	-493590	-0.0825813	0.0450568	0.0684624	0.157487	-0.0800773	0.0459692	0.0832109	0.153235	0.0318437	0.0793465	0.688889	0.120678	0.0506045	0.0800291	0.528376	0.128715
						CKMT1A_CKMT1B	95906	-0.0714061	0.0709839	0.315776	0.227839	-0.0967243	0.0717253	0.17917	0.238783	0.117584	0.0880521	0.184256	0.267341	0.122018	0.0895539	0.175588	0.261816
						CTDSPL2	-632500	0.143735	0.123452	0.245827	-0.0116311	0.159801	0.125817	0.205679	-0.0145674	-0.226551	0.140882	0.110421	0.025282	-0.233606	0.143285	0.105648	0.0179235
						TP53BP1	284488	-0.0667081	0.0861495	0.439741	0.00614747	-0.0682588	0.0879126	0.438503	0.000706433	-0.0540521	0.111047	0.627318	0.0803789	-0.0628496	0.112876	0.5787	0.0745194
						TGM5	528200	-0.0428549	0.0545744	0.43333	0.0216309	-0.0379987	0.0557038	0.496017	0.01735	-0.0179526	0.0596672	0.764023	0.0417633	-0.0346092	0.059971	0.564954	0.0571181
						TRIM69	-941399	-0.0204873	0.0253889	0.420761	-0.014152	-0.0162888	0.0258964	0.530146	-0.0158032	0.0621332	0.0344554	0.0738304	0.00725413	0.0509904	0.0344839	0.141848	0.0314334
						UBR1	689090	-0.00567446	0.0388189	0.883944	-0.0198987	-0.00469219	0.039541	0.905672	-0.0254511	-0.0145081	0.0516746	0.779375	-0.0232285	-0.00968771	0.0525057	0.853927	-0.0289724
						B2M	-916388	-0.0102359	0.0345991	0.767795	0.0520601	-0.00290236	0.0358067	0.935516	0.0496888	-0.0312438	0.0892714	0.727131	-0.0122465	-0.00279282	0.054181	0.959001	0.627764
						PDIA3	21850	0.0188906	0.0687313	0.783745	0.265968	0.00354407	0.0698699	0.959602	0.267579	-0.0964941	0.0788701	0.223535	0.341311	-0.0532245	0.0764118	0.487433	0.397788
cg04166335	late-stage DKD progression	lower	16	29996068	TAOK2	SEZ6L2	85197	-0.0342814	0.0228795	0.135775	0.120311	-0.0389185	0.0232872	0.0964019	0.120899	-0.0216456	0.0315798	0.494386	0.0929971	0.0226272	0.0304416	0.458753	0.233871
						PAGR1	162258	0.0508257	0.034399	0.141261	0.108786	0.048449	0.0351077	0.169285	0.104503	-0.0144799	0.0550695	0.793053	0.112088	0.0186763	0.0572538	0.744849	0.13076
						ITGAL	-487994	0.0850207	0.0483548	0.0803831	0.0455336	0.0662676	0.0488089	0.176251	0.0619022	-0.0951287	0.0574813	0.100526	0.0979287	-0.0978547	0.0605342	0.108608	0.0905804
						MYL11	-378790	0.050459	0.0963333	0.601057	0.100627	0.122917	0.0940895	0.193078	0.172366	-0.105594	0.144497	0.466331	0.0700513	0.130401	0.134384	0.333817	0.268846
						DCTPP1	-438867	-0.0419612	0.0346798	0.227863	0.213957	-0.0389234	0.0353865	0.272815	0.210524	-0.0375271	0.0546347	0.493477	0.184903	-0.00257328	0.0565609	0.963788	0.20589
						KIF22	179362	0.138753	0.121546	0.255134	0.0208501	0.13129	0.12406	0.291337	0.0159969	0.110231	0.13009	0.398476	0.0604053	0.165558	0.135985	0.225812	0.0667266
						RNF40	-776864	0.018761	0.0242497	0.440135	0.017145	0.0254522	0.0246165	0.302539	0.0229959	0.00512675	0.038704	0.894842	-0.0284464	0.000626903	0.0404777	0.987669	-0.0357315
						CORO1A	-198854	-0.0315699	0.0587039	0.591384	0.0606151	-0.0380707	0.0598796	0.525718	0.0571619	0.0523762	0.0646186	0.419219	0.34378	0.0923586	0.0669724	0.170443	0.35923
						CTF1	-911866	0.0238052	0.0329848	0.471409	0.0125269	0.019839	0.0336645	0.556388	0.009125	-0.0291624	0.0388963	0.454874	-0.00669733	-0.0489798	0.0404456	0.228293	0.00753825
						BCL7C	-848878	0.0544262	0.114507	0.635136	0.0426998	0.0664181	0.116812	0.570338	0.0389937	-0.136264	0.102151	0.184728	0.160776	-0.0999697	0.107024	0.352137	0.162604
						SPN	313871	0.0550861	0.0720412	0.445472	0.00530304	0.0365618	0.0731863	0.617983	0.00972227	-0.0764252	0.0807138	0.345594	0.0241638	-0.0585372	0.0848359	0.491524	0.0200227
						PRRT2	168866	0.0166214	0.0711887	0.815649	-0.0130858	0.0353188	0.0723045	0.625806	-0.00814723	-0.163582	0.0803229	0.043877	0.0891312	-0.00657609	0.0699902	0.9253	0.371324
						BOLA2	529783	-0.0195809	0.0643111	0.761117	0.192163	-0.0254027	0.0656192	0.69912	0.188698	-0.123341	0.0754811	0.104844	0.234128	-0.0178235	0.0728009	0.807009	0.352368
						CD2BP2	-366025	-0.0106183	0.0316072	0.737299	0.0227215	-0.0113602	0.0322686	0.725211	0.0174034	0.0299183	0.034316	0.385019	-0.0186429	0.0293639	0.0361416	0.418131	-0.0271095
						LAT	993963	-0.0165604	0.0754604	0.826539	0.14252	-0.0232201	0.0769976	0.763326	0.138789	0.0466723	0.118441	0.694233	0.244078	0.0793848	0.124349	0.524428	0.24258
						FBXL19	-938103	0.00797456	0.186968	0.966026	-0.00409886	0.00887302	0.190888	0.962977	-0.00964287	0.283163	0.247489	0.254822	0.016798	0.327236	0.260316	0.211169	0.0112008
cg12272104	late-stage DKD progression	lower	19	1423967	DAZAP1	BSG	840474	0.0353514	0.0168727	0.0375387	0.0984728	0.0327451	0.0166816	0.051185	0.122391	-0.11125	0.0300348	0.000321093	0.0853721	-0.0545567	0.027015	0.0456632	0.331567
						PLK5	-100108	-0.0596722	0.032224	0.065675	0.0143063	-0.0575641	0.0322865	0.0762765	0.0145279	0.021425	0.0430342	0.619494	-0.0313161	0.00705255	0.0454307	0.876897	-0.031522
						ARID3A	448028	0.0488006	0.0360659	0.177741	0.0034547	0.0520409	0.0358587	0.148473	0.0171798	0.0416439	0.0313859	0.187083	0.127984	0.0400139	0.0331154	0.229321	0.120845
						ATP5F1D	179143	0.288579	0.201815	0.154454	-0.00185623	0.27246	0.201921	0.178913	0.00119418	0.29481	0.238345	0.218519	-0.0108912	0.257869	0.251581	0.307428	-0.017424
						FSTL3	740582	0.027609	0.0235023	0.241635	0.10225	0.0302462	0.023416	0.198112	0.112476	-0.223504	0.0571492	0.000152267	0.148345	-0.0621531	0.0374294	0.0994156	0.669993
						CIRBP	149088	0.140367	0.121535	0.249625	-0.00362788	0.136204	0.122025	0.265816	-0.00759107	-0.243813	0.100627	0.0168772	0.0897955	-0.199885	0.105529	0.0606153	0.0957209
						ARHGAP45	337340	-0.067717	0.0660277	0.306448	-0.0109775	-0.0656037	0.0663004	0.323744	-0.0151716	0.0466371	0.0870292	0.593035	0.146285	0.0433562	0.0920406	0.638464	0.139204
						BTBD2	-561479	-0.118432	0.105776	0.264341	0.0275291	-0.102656	0.104695	0.328135	0.0512152	-0.129433	0.137958	0.350006	-0.0040018	-0.173221	0.145186	0.235184	-0.00449053
						GPX4	317189	0.0282379	0.0499331	0.572424	-0.00411648	0.0333478	0.0499083	0.504873	0.00190725	-0.102407	0.0571895	0.0758694	0.077787	-0.102531	0.0607515	0.0940862	0.0700376
						GAMT	22426	-0.0832464	0.121841	0.495325	0.0237726	-0.0796294	0.122356	0.516	0.0195349	-0.0614616	0.181542	0.735534	-0.0254263	-0.0880949	0.191642	0.646575	-0.0322526
						MIDN	164825	0.0449081	0.0901169	0.618859	0.00127467	0.054947	0.0899389	0.542016	0.0100055	-0.313371	0.0819051	0.000207483	0.191469	-0.202192	0.0801395	0.0129441	0.300766
						MEX3D	-130703	0.071169	0.172416	0.680258	-0.00577194	0.0851571	0.172484	0.622109	-0.00243528	-0.270659	0.20474	0.188674	0.00716121	-0.36821	0.214406	0.0884951	0.0164421
						CFD	560326	-0.0181252	0.0294191	0.538597	0.0317961	-0.0144317	0.029248	0.622311	0.0469489	-0.175363	0.0578738	0.00299004	0.0964062	-0.0169676	0.039692	0.669795	0.616053
						MISP	659649	-0.038197	0.0881739	0.665382	0.057282	-0.0359833	0.0885615	0.684996	0.0528718	-0.201313	0.133144	0.133143	0.0477608	-0.0932138	0.13704	0.497693	0.088714
						PRTN3	575792	0.0159277	0.0563663	0.777823	0.0145483	0.0181717	0.0565779	0.748445	0.0112018	-0.0678487	0.0721379	0.348813	0.0229704	-0.0556848	0.0761308	0.465939	0.0169921
						STK11	195537	0.0164099	0.0479885	0.73278	-0.013834	0.0125266	0.0480084	0.794447	-0.0105167	-0.136409	0.0678249	0.0465268	0.0271046	-0.0290277	0.064348	0.652728	0.208934
						PALM	675638	0.00232474	0.0276712	0.933138	0.097331	0.00663041	0.0273512	0.808731	0.121704	-0.253513	0.0650805	0.000161178	0.147958	-0.0594074	0.0384604	0.125067	0.731192
						CNN2	384903	-0.0167564	0.0927438	0.856824	-0.00336032	-0.0170955	0.0931899	0.854652	-0.00888572	-0.0577197	0.0847761	0.497268	0.194572	-0.034518	0.0893075	0.699805	0.192559
						CSNK1G2	-517203	-0.0275318	0.142412	0.84692	-0.0085504	-0.021978	0.142953	0.877984	-0.0120619	0.00287477	0.155471	0.985278	0.0205752	-0.0745361	0.162677	0.647648	0.0313253
						ELANE	567724	-0.0108361	0.073406	0.882807	0.0406806	-0.00985844	0.073751	0.89381	0.0356091	-0.140121	0.100894	0.167445	0.0205961	-0.113268	0.106303	0.288783	0.0178381
						ADAMTSL5	-81053	0.00120485	0.0335296	0.971374	0.00829255	0.00411969	0.0335206	0.902322	0.0128819	-0.0285607	0.0454048	0.530519	0.00419037	0.0272926	0.0450802	0.546041	0.113255
						AZU1	591949	0.0063035	0.0850504	0.941	0.0316958	0.0092298	0.0853926	0.914047	0.027886	-0.0907232	0.111187	0.416133	0.0501251	-0.0823274	0.117445	0.484668	0.0426313
cg17944885	late-stage DKD progression	higher	19	12225735	ZNF788P and ZNF625-ZNF20	KANK2	917194	0.191282	0.0807395	0.0188775	0.107098	0.188022	0.080044	0.0199033	0.122756	0.0999016	0.0907167	0.272975	0.13896	0.016394	0.0990283	0.868791	0.159353
						GADD45GIP1	-838197	0.0699937	0.0567058	0.218671	-0.00615834	0.0699176	0.0568726	0.220528	-0.0116915	0.0735387	0.0554494	0.187261	0.0622494	0.0175574	0.060328	0.771529	0.090551
						ELAVL3	633874	-0.0507538	0.0425643	0.234682	-0.00463193	-0.05089	0.0426889	0.234804	-0.0101279	0.00574726	0.0535045	0.914636	0.0302051	0.0171222	0.0593063	0.773304	0.0237797
						ACP5	535945	0.0420641	0.0626781	0.502999	0.414739	0.0444767	0.0622045	0.475526	0.423775	-0.00947498	0.0822724	0.908505	0.598947	-0.111554	0.0885994	0.210443	0.618934
						ECSIT	585786	0.0715294	0.111304	0.52126	-0.00967433	0.0737529	0.111319	0.50847	-0.00955148	-0.0781849	0.120208	0.516658	0.00985416	-0.115875	0.13311	0.385754	0.0052809
						RNASEH2A	-691662	-0.0470474	0.0862786	0.586218	0.00470575	-0.0477338	0.086495	0.58172	9.8305e-05	0.172127	0.116612	0.142523	0.0406125	0.151922	0.129293	0.242316	0.033706
						HOOK2	-648081	0.0166	0.033798	0.623909	0.0929562	0.0161025	0.0338461	0.634821	0.0907255	0.0854126	0.0448322	0.0591324	0.0469429	0.0801384	0.0497229	0.109654	0.0394991
						FARSA	-807557	-0.074669	0.183501	0.684549	-0.0025854	-0.0724134	0.183847	0.694134	-0.00598107	-0.0282858	0.202373	0.889073	0.0470939	0.0373898	0.224064	0.867752	0.0429451
						GET3	-622184	0.0202551	0.0531708	0.703689	0.00843279	0.0206464	0.0533076	0.698984	0.00371424	-0.0323628	0.0616848	0.600787	-0.0229879	-0.0105617	0.0682713	0.877316	-0.0266846
						PRDX2	-681901	0.0140082	0.0444281	0.752894	0.03393	0.0153684	0.0442645	0.728849	0.0414041	-0.0477705	0.0463696	0.304965	0.080265	-0.0384706	0.0514026	0.455673	0.0739985
						DHPS	-557548	-0.0113622	0.0585492	0.846343	0.0659259	-0.0110627	0.0587113	0.850754	0.0611111	0.0075165	0.0841388	0.928964	0.204514	0.0322763	0.0931901	0.729687	0.200488
						RTBDN	-710560	0.0109644	0.0687641	0.873491	0.293308	0.010699	0.06896	0.876878	0.289553	0.263112	0.0982592	0.00844182	0.364751	0.0240387	0.0961585	0.803022	0.501553
						MAST1	-723593	-0.00310444	0.125199	0.980245	-0.00982975	-0.00615776	0.125043	0.960778	-0.00691066	0.0852625	0.123079	0.489795	0.0223475	0.117824	0.136362	0.38928	0.0167859
CpG methylation values were residualised prior to cis-pQTM analysis (residuals taken from a model: CpG M values ~ granulocyte + CD4T-cell + CD8T-cell + B-cell + monocyte + NK-cell + PC1 + PC2 + PC3 (as tehnical PCs for methylation values) + mean M from invariable sites. Residuals were further INT-normalised.
The two protein quantitative trait analysis models were: BASIC: CpG_INT_normalized_residuals ~ age + age + serum storage time + number of serum sample thawing ; FINAL: BASIC + eGFR
Proteomic data produced with OLINK. Only protein products of genes in cis (±1 Mb) to the top CpG sites considered here.
Significance limit: 5.10×10−4 (0.05/98 analysed CpG-protein pairs)

[truncated: 4 more sheets: ESM Table 11 UKBB, ESM Table 12 Nephroseq, ESM Table13 DKD gene expression, ESM Table14 TF motifs]
